# Supplementary material for: Loss of FAM60A disrupts Sin3/HDAC control of the Hippo signaling and promotes oncogenic YAP1 activation
Source: Cell Death Dis. 2026 Apr 27;17(1):560. doi: 10.1038/s41419-026-08778-y (PMC13254352; doi:10.1038/s41419-026-08778-y)
Supplement: Supplementary file 11 — Supplementary Table 3 [file 41419_2026_8778_MOESM11_ESM.xlsx]

## Sheet: Fig. 3B size-exclusion chromato
Table S3. Proteins associated with Halo-FAM60A were separated using size-exclusion chromatography and subsequently identified in each fraction through LC-MS.
NCBI_Gene	B3	B4	B5	B6	B7	B8	B9	B10	B11	B12	C1	C2	C3	C4	C5	C6	C7	C8	C9	C10
FAM60A	0	0.0137663	0	0.0229422	0.00752357	0.0161369	0.00842346	0.00660234	0.00355789	0.0212387	0.0120434	0.00992797	0.00457354	0	0	0.00739466	0.00271866	0	0	0
SIN3A	0.00090439	0.0071697	0.0106916	0.00455189	0.00174151	0.0046691	0.00497202	0.00372516	0.00144123	0.00322626	0	0	0	0.00090063	0.00151635	0.00160469	0.00070796	0	0	0
RBBP7	0	0	0	0	0.00086939	0.00186471	0.00116805	0	0	0.00092034	0	0.00086042	0.001057	0	0.00075698	0.00064087	0	0	0	0
RBBP4	0	0	0	0	0.00086939	0.00186471	0.00116805	0	0	0.00092034	0	0.00086042	0.001057	0	0.00075698	0.00064087	0	0	0	0
HDAC2	0	0	0	0.00222639	0.00113573	0.00243597	0	0	0	0	0	0	0	0	0	0	0	0	0	0
HDAC1	0	0	0	0.00225411	0.00114987	0.00246629	0.00231732	0	0	0	0	0	0	0	0	0	0	0	0	0
SUDS3	0	0	0	0	0.00337949	0	0	0.00222427	0.00159816	0	0.00162292	0	0	0	0	0	0	0	0	0
ARID4B	0.00087751	0.00231886	0	0	0	0	0	0	0	0	0	0	0	0	0	0	0	0	0	0
BRMS1L	0	0	0	0	0	0	0	0	0	0	0	0	0	0	0	0	0	0	0	0
SAP30L	0	0	0	0	0	0	0	0	0	0	0	0	0	0	0	0	0	0	0	0
FOXK1	0	0	0	0	0	0	0	0	0	0	0	0	0	0	0	0	0	0	0	0
SAP30	0	0	0	0	0	0	0	0	0	0	0	0	0	0	0	0	0	0	0	0
FOXK2	0	0	0	0	0	0	0	0	0	0	0	0	0	0	0	0	0	0	0	0
BRMS1	0	0	0	0	0	0	0	0	0	0	0	0	0	0	0	0	0	0	0	0
ING2	0	0	0	0	0	0	0	0	0	0	0	0	0	0	0	0	0	0	0	0
SAP130	0	0	0	0	0	0	0	0	0	0	0	0	0	0	0	0	0	0	0	0
ARID4A	0	0	0	0	0	0	0	0	0	0	0	0	0	0	0	0	0	0	0	0
ING1	0	0	0	0	0	0	0	0	0	0	0	0	0	0	0	0	0	0	0	0
