# Supplementary material for: Loss of FAM60A disrupts Sin3/HDAC control of the Hippo signaling and promotes oncogenic YAP1 activation
Source: Cell Death Dis. 2026 Apr 27;17(1):560. doi: 10.1038/s41419-026-08778-y (PMC13254352; doi:10.1038/s41419-026-08778-y)
Supplement: Supplementary file 12 — Supplementary Table 4 [file 41419_2026_8778_MOESM12_ESM.xlsx]

## Sheet: Table S4B_KO_vs_CTRL_HEK293
Table S4. Differential gene expressin for HEK293_Fam60A_KO_vs_CTRL_HEK293 .
ENSG00000176887	SOX11	SRY-box transcription factor 11	2	protein_coding	6664	P35716	6.87994	6.86569	2.84808	-3.0182	-3.06387	-3.81418	-8.82999	-10.6576	-7.00237	-2.19555	-10.5998	7.20505	3.26e-07	3.79e-05	-1	-1
ENSG00000047644	WWC3	WWC family member 3	X	protein_coding	55841	Q9ULE0	4.83763	4.73663	-1.61737	-4.56406	-4.28587	-5.50734	-7.43805	-10.277	-4.59906	2.8447	-5.74799	1.14908	0.000116117	0.0016813	-1	-1
ENSG00000148288	GBGT1	globoside alpha-1,3-N-acetylgalactosaminyltransferase 1 (FORS blood group)	9	protein_coding	26301	Q8N5D6	3.24851	3.44934	-0.371634	-4.95994	-4.03444	-5.50734	-6.94264	-8.69005	-5.19524	-0.323406	-8.71672	5.17668	2.37e-06	0.000136625	-1	-1
ENSG00000073464	CLCN4	chloride voltage-gated channel 4	X	protein_coding	1183	P51793	3.59259	3.64267	-2.85518	-4.25375	-5.50734	-5.50734	-6.5495	-9.42867	-3.67033	1.76936	-4.99071	-0.0705628	0.000376797	0.00373645	-1	-1
ENSG00000104689	TNFRSF10A	TNF receptor superfamily member 10a	8	protein_coding	8797	O00220	3.4368	3.22462	-2.85518	-5.50734	-5.50734	-4.58632	-6.46908	-9.20607	-3.73208	1.02291	-5.18548	0.250755	0.000276221	0.00300379	-1	-1
ENSG00000140937	CDH11	cadherin 11	16	protein_coding	1009	P55287	4.53349	4.43701	-3.56385	-4.56406	-4.28587	-4.97454	-6.41037	-9.93121	-2.88953	1.74538	-3.99446	-1.78788	0.00199914	0.0117261	-1	-1
ENSG00000184363	PKP3	plakophilin 3	11	protein_coding	11187	Q9Y446	4.42084	4.41439	-2.67966	-4.25375	-4.28587	-4.28072	-6.3253	-9.42255	-3.22805	1.98203	-4.4805	-0.935781	0.000871379	0.0066166	-1	-1
ENSG00000131127	ZNF141	zinc finger protein 141	4	protein_coding	7700	Q15928	2.53815	2.40216	-2.13546	-4.95994	-5.50734	-4.58632	-5.95282	-8.01091	-3.89472	0.219664	-6.34569	2.05449	4.85e-05	0.000935932	-1	-1
ENSG00000173156	RHOD	ras homolog family member D	11	protein_coding	29984	O00212	1.8078	2.15908	-2.31634	-5.50734	-5.50734	-4.97454	-5.87992	-7.79834	-3.96149	1.59221	-6.72431	2.60207	2.86e-05	0.00064909	-1	-1
ENSG00000137142	IGFBPL1	insulin like growth factor binding protein like 1	9	protein_coding	347252	Q8WX77	3.04299	3.30791	0.952369	-4.25375	-3.1867	-2.83815	-5.86062	-7.00999	-4.71126	1.67087	-11.1868	7.77081	1.86e-07	2.5e-05	-1	-1
ENSG00000102271	KLHL4	kelch like family member 4	X	protein_coding	56062	Q9C0H6	4.73199	4.56797	-5.50734	-4.95994	-3.82039	-4.58632	-5.71976	-10.1672	-1.27232	2.48254	-2.82156	-3.89673	0.0162358	0.0515939	-1	-1
ENSG00000185070	FLRT2	fibronectin leucine rich transmembrane protein 2	14	protein_coding	23768	O43155	4.81748	4.67984	-0.306387	-2.52154	-2.7479	-2.33084	-5.59707	-7.81848	-3.37566	1.97723	-5.52781	0.802765	0.000162144	0.00208895	-1	-1
ENSG00000146950	SHROOM2	shroom family member 2	X	protein_coding	357	Q13796	3.13911	3.1876	-3.72505	-4.95994	-4.03444	-4.58632	-5.39412	-8.43352	-2.35473	0.778422	-3.89364	-1.9674	0.00238329	0.0132023	-1	-1
ENSG00000172817	CYP7B1	cytochrome P450 family 7 subfamily B member 1	8	protein_coding	9420	O75881	2.63553	2.44139	-0.290525	-3.27728	-4.28587	-3.81418	-5.38791	-6.75427	-4.02155	-3.30291	-8.65119	5.09956	2.56e-06	0.000142743	-1	-1
ENSG00000180828	BHLHE22	basic helix-loop-helix family member e22	8	protein_coding	27319	Q8NFJ8	1.64687	1.6196	-2.02636	-4.56406	-4.97732	-4.97454	-5.25201	-6.94787	-3.55615	-3.8043	-6.79448	2.70139	2.6e-05	0.000615794	-1	-1
ENSG00000009709	PAX7	paired box 7	1	protein_coding	5081	P23759	1.53465	1.53145	-0.493439	-4.25375	-3.63404	-4.97454	-5.145	-6.26214	-4.02786	-3.61114	-10.1041	6.70423	5.34e-07	5.31e-05	-1	-1
ENSG00000128591	FLNC	filamin C	7	protein_coding	2318	Q14315	4.2598	4.05681	3.87957	-0.811462	-1.24416	-0.882272	-5.04469	-5.42707	-4.66231	5.22438	-28.9441	17.1365	5.9e-12	2.69e-08	-1	-1
ENSG00000172123	SLFN12	schlafen family member 12	17	protein_coding	55106	Q8IYM2	3.47355	3.32636	1.71586	-2.15277	-1.96449	-2.33084	-4.98796	-5.76645	-4.20947	2.31882	-14.0569	10.1707	1.66e-08	5.62e-06	-1	-1
ENSG00000112902	SEMA5A	semaphorin 5A	5	protein_coding	9037	Q13591	2.77504	2.48898	-5.50734	-5.50734	-4.03444	-5.50734	-4.93526	-8.55387	-1.31666	-0.984454	-2.9922	-3.59113	0.0119223	0.0412034	-1	-1
ENSG00000101460	MAP1LC3A	microtubule associated protein 1 light chain 3 alpha	20	protein_coding	84557	Q9H492	4.11572	4.43943	-3.05505	-3.14193	-2.57014	-3.46221	-4.89146	-8.13059	-1.65233	1.31311	-3.31308	-3.01219	0.00668143	0.0270923	-1	-1
ENSG00000196757	ZNF700	zinc finger protein 700	19	protein_coding	90592	Q9H0M5	1.53016	1.58498	0.797741	-3.99852	-3.63404	-2.94321	-4.82955	-5.42808	-4.23102	0.489659	-17.7029	12.548	1.36e-09	9.08e-07	-1	-1
ENSG00000148677	ANKRD1	ankyrin repeat domain 1	10	protein_coding	27063	Q15327	6.25685	6.07948	-0.646534	-0.890653	-1.08634	-0.781411	-4.81607	-7.78921	-1.84293	4.96894	-3.55384	-2.57732	0.00434232	0.0200417	-1	-1
ENSG00000197124	ZNF682	zinc finger protein 682	19	protein_coding	91120	O95780	2.36723	2.50989	0.0204476	-2.90425	-3.32097	-3.1795	-4.76743	-5.8778	-3.65706	0.372956	-9.41972	5.97498	1.09e-06	8.28e-05	-1	-1
ENSG00000163565	IFI16	interferon gamma inducible protein 16	1	protein_coding	3428	Q16666	3.30223	3.32243	-0.22877	-3.0182	-2.7479	-2.07064	-4.74421	-6.34453	-3.14389	3.48521	-6.50398	2.28584	3.88e-05	0.000798672	-1	-1
ENSG00000171295	ZNF440	zinc finger protein 440	19	protein_coding	126070	Q8IYI8	2.59736	2.41207	1.86493	-2.36255	-2.65628	-2.19489	-4.69603	-5.11186	-4.2802	1.57541	-24.7761	15.7844	3.33e-11	6.68e-08	-1	-1
ENSG00000173253	DMRT2	doublesex and mab-3 related transcription factor 2	9	protein_coding	10655	Q9Y5R5	1.69986	1.69458	-5.50734	-5.50734	-4.97732	-5.50734	-4.62637	-7.8177	-1.43504	-3.35889	-3.18046	-3.25183	0.0084841	0.0322604	-1	-1
ENSG00000235590	GNAS-AS1	GNAS antisense RNA 1	20	lncRNA	149775	NA	-0.739786	-0.0452325	-0.290525	-4.95994	-4.97732	-4.97454	-4.61209	-5.16787	-4.0563	-4.08595	-18.1953	12.8898	9.39e-10	6.72e-07	-1	-1
ENSG00000182986	ZNF320	zinc finger protein 320	19	protein_coding	162967	A2RRD8	1.97258	1.91615	-1.83017	-3.59329	-4.28587	-3.81418	-4.58397	-6.27342	-2.89451	0.509734	-5.95271	1.46491	8.56e-05	0.0013769	-1	-1
ENSG00000155093	PTPRN2	protein tyrosine phosphatase receptor type N2	7	protein_coding	5799	Q92932	-0.360135	-0.467455	-0.567957	-5.50734	-4.03444	-5.50734	-4.55119	-5.41647	-3.6859	-2.95188	-11.5395	8.09716	1.35e-07	2.1e-05	-1	-1
ENSG00000198286	CARD11	caspase recruitment domain family member 11	7	protein_coding	84433	Q9BXL7	1.94583	1.84479	-4.35687	-4.95994	-4.59056	-4.58632	-4.52352	-7.26559	-1.78145	0.814249	-3.61926	-2.45944	0.0038655	0.0184181	-1	-1
ENSG00000104518	GSDMD	gasdermin D	8	protein_coding	79792	P57764	3.36289	3.45054	-3.56385	-3.27728	-3.32097	-3.62749	-4.49177	-7.54343	-1.44011	2.25034	-3.22926	-3.16368	0.00776944	0.0302252	-1	-1
ENSG00000183067	IGSF5	immunoglobulin superfamily member 5	21	protein_coding	150084	Q9NSI5	0.233485	0.6085	-1.17741	-5.50734	-3.82039	-4.28072	-4.42434	-5.97173	-2.87694	-3.31838	-6.2729	1.94693	5.38e-05	0.000991992	-1	-1
ENSG00000101335	MYL9	myosin light chain 9	20	protein_coding	10398	P24844	1.75869	1.93689	-5.0151	-4.56406	-4.97732	-4.97454	-4.3988	-7.40238	-1.39522	2.41278	-3.21304	-3.19299	0.00799998	0.0308524	-1	-1
ENSG00000158050	DUSP2	dual specificity phosphatase 2	2	protein_coding	1844	Q05923	1.05449	1.57178	-2.07988	-4.56406	-4.03444	-4.02867	-4.39119	-6.04391	-2.73847	-1.0351	-5.82912	1.27496	0.000102851	0.00155629	-1	-1
ENSG00000167766	ZNF83	zinc finger protein 83	19	protein_coding	55769	P51522	3.69453	3.61184	1.22486	-1.75684	-1.96449	-0.882272	-4.37828	-5.59752	-3.15904	1.86681	-7.87836	4.153	6.41e-06	0.000256446	-1	-1
ENSG00000242615	RPL17P47	ribosomal protein L17 pseudogene 47	19	transcribed_processed_pseudogene	NA	NA	-1.02717	-0.7038	-1.65749	-5.50734	-5.50734	-5.50734	-4.37785	-5.01881	-3.73688	-2.43699	-14.9788	10.8708	8.03e-09	3.42e-06	-1	-1
ENSG00000010438	PRSS3	serine protease 3	9	protein_coding	5646	P35030	0.816827	1.10028	-1.39757	-3.99852	-4.28587	-4.28072	-4.36154	-5.44839	-3.2747	0.665894	-8.80431	5.27901	2.15e-06	0.000129222	-1	-1
ENSG00000156103	MMP16	matrix metallopeptidase 16	8	protein_coding	4325	P51512	3.33094	3.11212	-4.64877	-4.25375	-3.1867	-3.81418	-4.34964	-7.81571	-0.883572	0.442023	-2.7532	-4.01838	0.0183728	0.0563247	-1	0
ENSG00000142910	TINAGL1	tubulointerstitial nephritis antigen like 1	1	protein_coding	64129	Q9GZM7	1.81151	1.85935	-0.243963	-2.90425	-3.32097	-3.31394	-4.32202	-5.2765	-3.36753	3.12857	-9.93429	6.52744	6.35e-07	5.97e-05	-1	-1
ENSG00000267102	NA	RAB32, member RAS oncogene family (RAB32) pseudogene	17	transcribed_processed_pseudogene	NA	NA	0.458341	0.28099	-2.19327	-5.50734	-4.03444	-4.58632	-4.22472	-5.55552	-2.89391	-1.10856	-6.96473	2.93958	2.07e-05	0.000535202	-1	-1
ENSG00000267745	NA	novel transcript	17	lncRNA	NA	NA	-0.0734814	-0.23321	-2.31634	-5.50734	-5.50734	-4.28072	-4.22412	-5.49537	-2.95287	-1.70367	-7.29	3.3839	1.35e-05	0.000410549	-1	-1
ENSG00000197928	ZNF677	zinc finger protein 677	19	protein_coding	342926	Q86XU0	2.81069	2.58407	2.57911	-1.75684	-1.42139	-1.49042	-4.21418	-4.81705	-3.61131	-2.3115	-15.3272	11.1281	6.14e-09	2.9e-06	-1	-1
ENSG00000219438	TAFA5	TAFA chemokine like family member 5	22	protein_coding	25817	Q7Z5A7	-1.05392	-0.838281	3.0747	-3.78172	-3.82039	-3.62749	-4.13737	-5.95052	-2.32421	-3.59093	-5.00623	-0.0447712	0.000367517	0.00367352	-1	-1
ENSG00000257591	ZNF625	zinc finger protein 625	19	protein_coding	90589	Q96I27	-1.05392	-1.24229	-1.83017	-5.50734	-5.50734	-5.50734	-4.13188	-4.65565	-3.6081	-2.5836	-17.2972	12.3759	1.64e-09	1.06e-06	-1	-1
ENSG00000111321	LTBR	lymphotoxin beta receptor	12	protein_coding	4055	P36941	1.67971	1.86296	-2.19327	-3.27728	-4.28587	-3.46221	-4.12492	-5.91251	-2.33733	2.57165	-5.06255	0.0485512	0.000335814	0.00344605	-1	-1
ENSG00000246582	TNFRSF10A-DT	TNFRSF10A divergent transcript	8	lncRNA	389641	NA	-0.0598632	0.133083	-4.35687	-5.50734	-5.50734	-5.50734	-4.07945	-6.06198	-2.09693	-2.11362	-4.51444	-0.87722	0.000823204	0.00634978	-1	-1
ENSG00000182752	PAPPA	pappalysin 1	9	protein_coding	5069	Q13219	0.717523	0.203236	-0.155116	-4.56406	-3.32097	-3.46221	-4.03763	-4.77863	-3.29663	-1.23715	-11.9544	8.46889	9.28e-08	1.69e-05	-1	-1
ENSG00000105894	PTN	pleiotrophin	7	protein_coding	5764	P21246	4.7548	4.6498	-4.64877	-1.91343	-2.48885	-2.94321	-4.03378	-8.13388	0.0663326	1.63735	-2.15843	-5.04257	0.0532188	0.123598	-1	0
ENSG00000171291	ZNF439	zinc finger protein 439	19	protein_coding	90594	Q8NDP4	0.130341	0.0843441	-4.11421	-4.95994	-5.50734	-5.50734	-4.02503	-5.90672	-2.14335	-0.55827	-4.69292	-0.571566	0.000611976	0.00517891	-1	-1
ENSG00000225806	NA	novel transcript, antisense to GNAS	20	lncRNA	NA	NA	-0.655442	-0.725361	-1.61737	-4.95994	-5.50734	-4.58632	-4.01847	-4.74692	-3.29003	-2.31127	-12.1027	8.59867	8.15e-08	1.58e-05	-1	-1
ENSG00000165259	HDX	highly divergent homeobox	X	protein_coding	139324	Q7Z353	1.71974	1.73461	-3.05505	-3.78172	-4.03444	-3.81418	-4.00988	-6.1614	-1.85835	-1.09482	-4.0889	-1.6205	0.00169745	0.0104203	-1	-1
ENSG00000005379	TSPOAP1	TSPO associated protein 1	17	protein_coding	9256	O95153	2.98505	2.94132	2.7422	-1.15821	-1.49887	-0.642222	-3.98929	-4.45689	-3.52169	2.18058	-18.7171	13.1075	7.39e-10	5.92e-07	-1	-1
ENSG00000128422	KRT17	keratin 17	17	protein_coding	3872	Q04695	7.97322	8.10565	3.46408	2.47536	2.65037	2.47284	-3.98146	-6.17051	-1.79241	1.33353	-3.99033	-1.79522	0.00201355	0.0117969	-1	-1
ENSG00000167767	KRT80	keratin 80	12	protein_coding	144501	Q6KB66	2.43372	2.38717	-1.74125	-2.70024	-2.84573	-3.31394	-3.97985	-5.81229	-2.14741	3.32869	-4.76494	-0.449348	0.000543633	0.00475732	-1	-1
ENSG00000108018	SORCS1	sortilin related VPS10 domain containing receptor 1	10	protein_coding	114815	Q8WY21	1.60473	1.48056	-2.07988	-3.59329	-3.82039	-3.46221	-3.96044	-5.60932	-2.31155	-3.57621	-5.26956	0.387854	0.000241971	0.00273052	-1	-1
ENSG00000121316	PLBD1	phospholipase B domain containing 1	12	protein_coding	79887	Q6P4A8	1.01643	1.06303	-4.35687	-4.56406	-4.59056	-4.97454	-3.95059	-6.32413	-1.57704	0.494438	-3.65162	-2.40118	0.0036498	0.0177497	-1	-1
ENSG00000258405	ZNF578	zinc finger protein 578	19	protein_coding	147660	Q96N58	0.495709	0.0966839	-1.97476	-4.56406	-3.63404	-4.97454	-3.9301	-5.32503	-2.53517	-2.36545	-6.18119	1.81035	6.14e-05	0.00109425	-1	-1
ENSG00000118523	CCN2	cellular communication network factor 2	6	protein_coding	1490	P29279	7.62775	7.63104	1.30534	1.68598	1.6621	1.66658	-3.84982	-6.60565	-1.09399	5.7522	-3.06485	-3.46037	0.0104541	0.0374742	-1	-1
ENSG00000198046	ZNF667	zinc finger protein 667	19	protein_coding	63934	Q5HYK9	2.38227	2.12032	1.05525	-1.6156	-2.48885	-1.80008	-3.82079	-4.72932	-2.91226	-2.68732	-9.22649	5.76072	1.34e-06	9.58e-05	-1	-1
ENSG00000171811	CFAP46	cilia and flagella associated protein 46	10	protein_coding	54777	Q8IYW2	0.287753	0.168586	-1.01223	-4.25375	-3.46903	-4.28072	-3.81587	-4.60801	-3.02374	-1.04302	-10.5686	7.17416	3.36e-07	3.89e-05	-1	-1
ENSG00000188643	S100A16	S100 calcium binding protein A16	1	protein_coding	140576	Q96FQ6	0.532134	0.778986	1.18571	-2.28918	-3.06387	-3.46221	-3.7707	-4.33252	-3.20888	3.56768	-14.7247	10.6551	1.01e-08	4.03e-06	-1	-1
ENSG00000027869	SH2D2A	SH2 domain containing 2A	1	protein_coding	9047	Q9NP31	0.764206	0.903614	-1.69876	-3.78172	-3.46903	-4.02867	-3.74949	-4.99128	-2.50771	-2.61559	-6.62441	2.45952	3.29e-05	0.000708317	-1	-1
ENSG00000289297	NA	novel transcript	19	lncRNA	NA	NA	-2.12477	-1.76023	-1.39757	-5.50734	-5.50734	-5.50734	-3.74648	-4.32714	-3.16582	-4.57072	-14.1472	10.2904	1.46e-08	5.31e-06	-1	-1
ENSG00000145626	UGT3A1	UDP glycosyltransferase family 3 member A1	5	protein_coding	133688	Q6NUS8	-1.05392	-1.15193	-0.840739	-4.25375	-4.97732	-4.97454	-3.71968	-4.31656	-3.12279	-4.19135	-13.6643	9.92513	2.12e-08	6.83e-06	-1	-1
ENSG00000123870	ZNF137P	zinc finger protein 137, pseudogene	19	transcribed_unprocessed_pseudogene	NA	NA	0.550007	0.501196	-0.887691	-4.25375	-3.63404	-3.05652	-3.70261	-4.63011	-2.77511	-0.845899	-8.75818	5.22522	2.26e-06	0.000134176	-1	-1
ENSG00000167562	ZNF701	zinc finger protein 701	19	protein_coding	55762	Q9NV72	0.741053	0.473075	-0.388418	-3.42665	-2.95068	-3.81418	-3.67241	-4.324	-3.02082	0.0765405	-12.3651	8.82438	6.5e-08	1.41e-05	-1	-1
ENSG00000177599	ZNF491	zinc finger protein 491	19	protein_coding	126069	Q8N8L2	-0.655442	-0.986598	-3.90654	-5.50734	-5.50734	-5.50734	-3.65781	-5.07992	-2.2357	-1.78002	-5.64299	0.984789	0.000136043	0.00186042	-1	-1
ENSG00000174899	SLC66A1L	solute carrier family 66 member 1 like	3	transcribed_unitary_pseudogene	152078	NA	-2.18262	-2.05554	-0.795267	-5.50734	-4.97732	-5.50734	-3.65285	-4.53843	-2.76727	-3.13186	-9.0495	5.56108	1.63e-06	0.000106179	-1	-1
ENSG00000189420	ZFP92	ZFP92 zinc finger protein	X	protein_coding	139735	A6NM28	1.01643	1.16616	-4.11421	-4.25375	-3.63404	-4.97454	-3.64358	-6.12908	-1.15808	-2.42944	-3.21614	-3.18737	0.00795527	0.0307155	-1	-1
ENSG00000272602	ZNF595	zinc finger protein 595	4	protein_coding	152687	Q8IYB9	1.21993	1.0053	0.641163	-2.90425	-2.57014	-2.56231	-3.63436	-4.11099	-3.15774	0.165711	-16.7245	11.9996	2.45e-09	1.41e-06	-1	-1
ENSG00000204851	PNMA8B	PNMA family member 8B	19	protein_coding	57469	Q9ULN7	-0.0197631	0.0718977	-1.83017	-4.56406	-3.82039	-4.28072	-3.62905	-4.88884	-2.36926	-3.59309	-6.31998	2.01658	5.03e-05	0.00095847	-1	-1
ENSG00000167554	ZNF610	zinc finger protein 610	19	protein_coding	162963	Q8N9Z0	-0.232435	-0.1434	0.142308	-3.42665	-4.03444	-3.62749	-3.61835	-4.2623	-2.9744	-1.09589	-12.3276	8.79241	6.71e-08	1.43e-05	-1	-1
ENSG00000213988	ZNF90	zinc finger protein 90	19	protein_coding	7643	Q03938	0.467774	0.650956	-2.95166	-4.56406	-4.28587	-3.81418	-3.61039	-5.2081	-2.01269	-0.379785	-4.95767	-0.125568	0.000397382	0.00386594	-1	-1
ENSG00000198538	ZNF28	zinc finger protein 28	19	protein_coding	7576	P17035	2.88298	2.71591	1.21933	-0.597043	-1.80839	-1.33937	-3.52101	-4.38845	-2.65356	1.45682	-8.90521	5.39588	1.92e-06	0.000120039	-1	-1
ENSG00000197044	ZNF441	zinc finger protein 441	19	protein_coding	126068	Q8N8Z8	1.87669	1.48995	-0.00521026	-2.70024	-2.13956	-2.26126	-3.4875	-4.35474	-2.62025	0.416127	-8.82253	5.3002	2.1e-06	0.000127762	-1	-1
ENSG00000157423	HYDIN	HYDIN axonemal central pair apparatus protein	16	protein_coding	54768	Q4G0P3	1.18032	1.33191	-1.12022	-2.52154	-2.48885	-4.02867	-3.47702	-4.75024	-2.2038	-0.0303311	-5.99136	1.52386	8.09e-05	0.00132209	-1	-1
ENSG00000188641	DPYD	dihydropyrimidine dehydrogenase	1	protein_coding	1806	Q12882	3.09109	2.9934	-3.28714	-2.43986	-2.65628	-2.48096	-3.45815	-6.23528	-0.681023	3.31381	-2.73193	-4.05612	0.019093	0.0578071	-1	0
ENSG00000197937	ZNF347	zinc finger protein 347	19	protein_coding	84671	Q96SE7	0.255437	0.323608	-5.0151	-4.95994	-5.50734	-4.28072	-3.43731	-5.81023	-1.06439	0.25705	-3.17803	-3.25622	0.00852138	0.0323525	-1	-1
ENSG00000128510	CPA4	carboxypeptidase A4	7	protein_coding	51200	Q9UI42	2.5493	2.81071	-4.35687	-3.0182	-2.95068	-3.31394	-3.42866	-6.50971	-0.347603	2.25533	-2.44144	-4.56459	0.0322102	0.0851978	-1	0
ENSG00000267648	NA	DTW domain containing 2 (DTWD2) pseudogene	17	transcribed_processed_pseudogene	NA	NA	-0.806446	-1.0669	-3.28714	-4.95994	-4.97732	-5.50734	-3.42804	-4.62441	-2.23167	-2.73224	-6.28639	1.96692	5.28e-05	0.000980316	-1	-1
ENSG00000152137	HSPB8	heat shock protein family B (small) member 8	12	protein_coding	26353	Q9UJY1	4.46919	4.57184	-0.493439	-0.619353	-0.21531	-0.856388	-3.41288	-5.70941	-1.11635	0.440794	-3.2604	-3.10741	0.00734567	0.029052	-1	-1
ENSG00000130176	CNN1	calponin 1	19	protein_coding	1264	P51911	2.41677	2.39967	-0.184128	-1.80718	-1.80839	-1.85028	-3.36605	-4.83956	-1.89255	-1.93562	-5.01177	-0.0355728	0.000364263	0.00364827	-1	-1
ENSG00000256771	ZNF253	zinc finger protein 253	19	protein_coding	56242	O75346	2.04053	1.43269	-0.0313327	-2.28918	-2.33885	-2.01232	-3.36075	-4.22902	-2.49247	0.330604	-8.49183	4.91002	3.08e-06	0.000163991	-1	-1
ENSG00000125845	BMP2	bone morphogenetic protein 2	20	protein_coding	650	P12643	5.0045	5.03837	1.09202	0.261569	0.663221	0.178605	-3.34383	-5.09469	-1.59297	-0.133131	-4.18999	-1.44223	0.00142641	0.00932522	-1	-1
ENSG00000147573	TRIM55	tripartite motif containing 55	8	protein_coding	84675	Q9BYV6	0.709593	0.700308	-2.2535	-3.42665	-3.82039	-3.62749	-3.34365	-4.89641	-1.79088	-1.94323	-4.72428	-0.518282	0.000581177	0.00500067	-1	-1
ENSG00000178773	CPNE7	copine 7	16	protein_coding	27132	Q9UBL6	0.567661	0.684044	-2.95166	-3.78172	-4.59056	-3.31394	-3.32876	-4.9925	-1.66501	-0.247582	-4.38952	-1.0934	0.00101563	0.00736305	-1	-1
ENSG00000077009	NMRK2	nicotinamide riboside kinase 2	19	protein_coding	27231	Q9NPI5	-0.42849	-0.379366	-0.911753	-3.59329	-3.82039	-4.28072	-3.32493	-3.98361	-2.66625	-3.81401	-11.0682	7.69978	1.99e-07	2.64e-05	-1	-1
ENSG00000125089	SH3TC1	SH3 domain and tetratricopeptide repeats 1	4	protein_coding	54436	Q8TE82	0.669278	0.992145	-3.56385	-3.59329	-3.63404	-4.58632	-3.30374	-5.34002	-1.26746	0.196545	-3.5595	-2.56712	0.00429878	0.019915	-1	-1
ENSG00000197647	ZNF433	zinc finger protein 433	19	protein_coding	163059	Q8N7K0	-0.446097	-0.202648	-2.59931	-3.59329	-5.50734	-4.02867	-3.29375	-4.61227	-1.97523	-1.43768	-5.48056	0.727557	0.000174342	0.00218452	-1	-1
ENSG00000186603	HPDL	4-hydroxyphenylpyruvate dioxygenase like	1	protein_coding	84842	Q96IR7	0.741053	1.16616	-2.02636	-2.60812	-3.06387	-4.28072	-3.27786	-4.80273	-1.75299	-1.24153	-4.71605	-0.532248	0.000589096	0.00504712	-1	-1
ENSG00000239713	APOBEC3G	apolipoprotein B mRNA editing enzyme catalytic subunit 3G	22	protein_coding	60489	Q9HC16	0.636195	0.642564	-2.31634	-3.99852	-3.32097	-3.46221	-3.24804	-4.70971	-1.78637	-0.316726	-4.8752	-0.263523	0.000454121	0.00421951	-1	-1
ENSG00000105137	SYDE1	synapse defective Rho GTPase homolog 1	19	protein_coding	85360	Q6ZW31	5.01217	5.12564	4.0911	1.46523	1.56073	1.46064	-3.24743	-3.70706	-2.78781	4.97712	-15.5009	11.1884	5.77e-09	2.82e-06	-1	-1
ENSG00000268649	NA	novel transcript	20	lncRNA	NA	NA	-2.06914	-1.51522	-1.74125	-4.56406	-4.97732	-5.50734	-3.24104	-3.89417	-2.58791	-4.45153	-10.8807	7.51955	2.38e-07	2.96e-05	-1	-1
ENSG00000267547	NA	novel transcript	17	lncRNA	NA	NA	-1.22574	-1.37231	-3.16643	-4.95994	-4.97732	-5.50734	-3.22671	-4.2457	-2.20771	-2.70315	-6.94719	2.91522	2.12e-05	0.000542317	-1	-1
ENSG00000141934	PLPP2	phospholipid phosphatase 2	19	protein_coding	8612	O43688	1.73544	1.95055	1.61421	-1.80718	-1.24416	-1.23563	-3.19572	-3.57342	-2.81803	3.26831	-18.5629	13.0249	8.09e-10	6.23e-07	-1	-1
ENSG00000088726	TMEM40	transmembrane protein 40	3	protein_coding	55287	Q8WWA1	2.04684	1.9708	-0.422583	-2.21936	-2.07881	-1.65916	-3.18413	-4.53776	-1.83051	-1.27799	-5.16076	0.210256	0.00028724	0.00309672	-1	-1
ENSG00000154734	ADAMTS1	ADAM metallopeptidase with thrombospondin type 1 motif 1	21	protein_coding	9510	Q9UHI8	8.46597	8.37432	8.2542	5.10062	5.12374	5.32209	-3.18268	-3.51591	-2.84945	3.23956	-20.9542	14.2162	2.13e-10	2.85e-07	-1	-1
ENSG00000184860	SDR42E1	short chain dehydrogenase/reductase family 42E, member 1	16	protein_coding	93517	Q8WUS8	-1.38642	-1.27371	-1.92493	-4.56406	-4.97732	-4.58632	-3.18088	-3.63716	-2.72459	0.366532	-15.2895	11.0767	6.48e-09	2.95e-06	-1	-1
ENSG00000187653	TMSB4XP8	TMSB4X pseudogene 8	4	processed_pseudogene	NA	NA	5.13826	5.28644	3.95884	1.68598	1.60307	1.635	-3.15317	-3.74409	-2.56224	6.07706	-11.7066	8.24847	1.16e-07	1.95e-05	-1	-1
ENSG00000132872	SYT4	synaptotagmin 4	18	protein_coding	6860	Q9H2B2	-2.2429	-1.51522	-1.57833	-5.50734	-4.28587	-4.97454	-3.14377	-3.89138	-2.39615	-4.42902	-9.22027	5.78638	1.3e-06	9.43e-05	-1	-1
ENSG00000205542	TMSB4X	thymosin beta 4 X-linked	X	protein_coding	7114	P62328	8.09359	8.17038	6.90344	4.71181	4.54166	4.50333	-3.13687	-3.71819	-2.55556	8.98197	-11.8388	8.3666	1.03e-07	1.79e-05	-1	-1
ENSG00000024422	EHD2	EH domain containing 2	19	protein_coding	30846	Q9NZN4	0.177096	0.259198	-1.61737	-3.59329	-3.46903	-3.46221	-3.11449	-3.9561	-2.27287	2.73985	-8.11887	4.45508	4.78e-06	0.000215652	-1	-1
ENSG00000006210	CX3CL1	C-X3-C motif chemokine ligand 1	16	protein_coding	6376	P78423	-0.876336	-0.792047	0.547204	-3.14193	-3.46903	-3.81418	-3.10132	-3.91667	-2.28597	0.956463	-8.34496	4.73278	3.65e-06	0.000182464	-1	-1
ENSG00000185860	CCDC190	coiled-coil domain containing 190	1	protein_coding	339512	Q86UF4	-0.829369	-1.03963	-4.35687	-5.50734	-4.97732	-4.97454	-3.07778	-4.62929	-1.52626	0.116127	-4.35214	-1.15843	0.00108194	0.00772108	-1	-1
ENSG00000256229	ZNF486	zinc finger protein 486	19	protein_coding	90649	Q96H40	1.77398	1.48995	-0.666865	-1.80718	-2.4119	-2.40395	-3.07336	-4.17434	-1.97238	1.08582	-6.12428	1.72499	6.67e-05	0.00115916	-1	-1
ENSG00000101210	EEF1A2	eukaryotic translation elongation factor 1 alpha 2	20	protein_coding	1917	Q05639	6.44024	6.54855	7.96474	3.84262	4.12627	3.88782	-3.03228	-3.73552	-2.32903	5.43705	-9.45987	6.01903	1.04e-06	8.17e-05	-1	-1
ENSG00000169393	ELSPBP1	epididymal sperm binding protein 1	19	protein_coding	64100	Q96BH3	2.0656	2.26948	-0.986444	-2.15277	-1.75989	-1.80008	-3.02045	-4.47072	-1.57019	-2.95068	-4.56927	-0.782914	0.000751192	0.00597108	-1	-1
ENSG00000132010	ZNF20	zinc finger protein 20	19	protein_coding	7568	P17024	-2.12477	-2.05554	-2.76475	-5.50734	-4.97732	-5.50734	-3.01564	-3.58517	-2.44611	-2.40456	-11.61	8.20447	1.2e-07	1.97e-05	-1	-1
ENSG00000238113	LINC01410	long intergenic non-protein coding RNA 1410	9	lncRNA	103352539	NA	-1.42082	-1.44199	-2.76475	-4.56406	-4.59056	-5.50734	-3.01146	-4.06015	-1.96278	-3.05422	-6.30018	1.98732	5.18e-05	0.000972921	-1	-1
ENSG00000111799	COL12A1	collagen type XII alpha 1 chain	6	protein_coding	1303	Q99715	6.65352	6.33958	2.09667	1.97742	1.86126	2.25565	-2.99848	-4.95078	-1.04618	5.07188	-3.36959	-2.91005	0.00603661	0.0252564	-1	-1
ENSG00000184809	B3GALT5-AS1	B3GALT5 antisense RNA 1	21	lncRNA	NA	NA	0.627804	0.801776	1.11005	-2.28918	-1.96449	-2.13143	-2.97491	-3.72361	-2.22622	-2.77155	-8.71748	5.17757	2.37e-06	0.000136625	-1	-1
ENSG00000065325	GLP2R	glucagon like peptide 2 receptor	17	protein_coding	9340	O95838	-0.0197631	-0.264433	-5.50734	-4.56406	-4.59056	-5.50734	-2.95681	-5.37597	-0.537642	-2.34641	-2.68151	-4.14534	0.0209139	0.0617612	-1	0
ENSG00000267279	NA	novel transcript	18	lncRNA	NA	NA	-0.411095	-0.396559	-3.90654	-4.95994	-4.03444	-4.58632	-2.9555	-4.54969	-1.36131	0.15717	-4.06735	-1.65862	0.00176184	0.0106879	-1	-1
ENSG00000172687	ZNF738	zinc finger protein 738	19	protein_coding	148203	Q8NE65	2.98833	2.92757	1.96081	-0.391086	-0.167083	-0.380067	-2.93832	-3.45434	-2.42229	1.62214	-12.4925	8.93225	5.83e-08	1.31e-05	-1	-1
ENSG00000226465	NA	novel transcript	20	lncRNA	NA	NA	-0.187319	-0.345583	-0.306387	-3.14193	-3.1867	-3.31394	-2.93443	-3.58494	-2.28391	-1.66768	-9.89659	6.48784	6.6e-07	6.09e-05	-1	-1
ENSG00000250786	SNHG18	small nucleolar RNA host gene 18	5	lncRNA	NA	NA	-1.25648	-0.960795	-5.50734	-5.50734	-5.50734	-5.50734	-2.93247	-4.91713	-0.947806	-0.705467	-3.24166	-3.14126	0.00759771	0.0297536	-1	-1
ENSG00000135346	CGA	glycoprotein hormones, alpha polypeptide	6	protein_coding	1081	P01215	5.10653	5.29349	1.69609	1.13289	1.11067	1.13902	-2.90451	-4.51351	-1.29551	-0.8752	-3.9604	-1.84844	0.00212118	0.0122307	-1	-1
ENSG00000184635	ZNF93	zinc finger protein 93	19	protein_coding	81931	P35789	1.81151	1.57178	-1.20688	-2.52154	-2.07881	-1.9023	-2.89302	-4.23139	-1.55464	0.469207	-4.74236	-0.4876	0.000564154	0.00490264	-1	-1
ENSG00000125851	PCSK2	proprotein convertase subtilisin/kexin type 2	20	protein_coding	5126	P16519	1.05449	0.882388	-0.493439	-3.0182	-1.91056	-2.26126	-2.87782	-3.76638	-1.98927	-3.23255	-7.10559	3.13371	1.71e-05	0.000474457	-1	-1
ENSG00000166897	ELFN2	extracellular leucine rich repeat and fibronectin type III domain containing 2	22	protein_coding	114794	Q5R3F8	2.39963	2.53278	0.265442	-0.918047	-1.42139	-1.07776	-2.87168	-3.8777	-1.86566	2.74194	-6.26257	1.9316	5.46e-05	0.0010027	-1	-1
ENSG00000269825	NA	novel zinc finger protein	19	protein_coding	122539214	NA	-0.463922	-1.40673	-4.35687	-5.50734	-4.97732	-4.28072	-2.84595	-4.62739	-1.06451	-1.37299	-3.50492	-2.66559	0.0047381	0.0212657	-1	-1
ENSG00000130635	COL5A1	collagen type V alpha 1 chain	9	protein_coding	1289	P20908	5.25999	5.20151	3.53032	2.01773	1.68855	1.83092	-2.8182	-3.60038	-2.03603	6.13853	-7.90478	4.18653	6.2e-06	0.000251965	-1	-1
ENSG00000215218	UBE2QL1	ubiquitin conjugating enzyme E2 Q family like 1	5	protein_coding	134111	A1L167	4.53573	4.67574	3.105	1.19174	1.52693	1.17083	-2.80899	-3.5739	-2.04408	-1.40317	-8.05681	4.37779	5.15e-06	0.000226856	-1	-1
ENSG00000269516	CYP4F23P	cytochrome P450 family 4 subfamily F member 23, pseudogene	19	transcribed_unprocessed_pseudogene	NA	NA	-1.68777	-1.59235	-1.83017	-4.25375	-4.28587	-4.97454	-2.80129	-3.3938	-2.20878	-4.30571	-10.3666	7.01014	3.93e-07	4.28e-05	-1	-1
ENSG00000115414	FN1	fibronectin 1	2	protein_coding	2335	P02751	9.48198	9.34802	6.35404	5.50138	5.45081	5.84564	-2.7954	-4.17253	-1.41828	9.00081	-4.4534	-0.982634	0.00091196	0.00683663	-1	-1
ENSG00000229676	ZNF492	zinc finger protein 492	19	protein_coding	57615	Q9P255	0.142173	0.214603	-0.259317	-2.52154	-3.06387	-2.64853	-2.77713	-3.38794	-2.16633	-3.37602	-9.96927	6.60031	5.88e-07	5.66e-05	-1	-1
ENSG00000185513	L3MBTL1	L3MBTL histone methyl-lysine binding protein 1	20	protein_coding	26013	Q9Y468	2.54708	2.463	2.16441	-0.298177	-0.484069	-0.343651	-2.76679	-3.2939	-2.23969	1.21537	-11.5159	8.07567	1.37e-07	2.1e-05	-1	-1
ENSG00000188816	HMX2	H6 family homeobox 2	10	protein_coding	3167	A2RU54	0.733253	0.846304	0.232889	-2.15277	-1.58074	-2.74022	-2.76206	-3.48917	-2.03494	-3.08642	-8.33287	4.72461	3.68e-06	0.000183255	-1	-1
ENSG00000198482	ZNF808	zinc finger protein 808	19	protein_coding	388558	Q8N4W9	0.130341	0.180228	-0.817824	-2.60812	-3.46903	-2.64853	-2.73948	-3.3939	-2.08505	-0.482525	-9.18393	5.71301	1.41e-06	9.82e-05	-1	-1
ENSG00000123572	NRK	Nik related kinase	X	protein_coding	203447	Q7Z2Y5	-0.806446	-1.24229	-4.64877	-4.95994	-4.97732	-4.97454	-2.7381	-4.39932	-1.07688	-2.99575	-3.61613	-2.46507	0.003887	0.0184898	-1	-1
ENSG00000268970	NA	novel transcript, sense intronic to ZNF83	19	lncRNA	NA	NA	-2.01558	-1.67385	-3.16643	-4.95994	-4.59056	-5.50734	-2.73399	-3.71213	-1.75585	-2.99509	-6.13224	1.73696	6.59e-05	0.00114886	-1	-1
ENSG00000233117	LINC00702	long intergenic non-protein coding RNA 702	10	lncRNA	NA	NA	-0.635105	-0.792047	-5.50734	-4.95994	-4.59056	-5.50734	-2.70778	-4.84792	-0.567651	-0.395343	-2.77584	-3.97815	0.0176357	0.0547214	-1	-1
ENSG00000171522	PTGER4	prostaglandin E receptor 4	5	protein_coding	5734	P35408	3.1153	3.1045	0.564749	-0.429992	-0.5039	-0.343651	-2.68736	-3.82082	-1.55391	2.03984	-5.20169	0.277253	0.000269242	0.0029431	-1	-1
ENSG00000136859	ANGPTL2	angiopoietin like 2	9	protein_coding	23452	Q9UKU9	3.00624	2.89261	0.938977	-0.372019	-0.299454	-0.515289	-2.67486	-3.68292	-1.66681	3.35978	-5.82156	1.26328	0.000104016	0.0015654	-1	-1
ENSG00000104903	LYL1	LYL1 basic helix-loop-helix family member	19	protein_coding	4066	P12980	-1.52924	-1.15193	-4.35687	-4.56406	-5.50734	-4.97454	-2.6693	-4.0909	-1.2477	-0.800305	-4.11947	-1.56648	0.00161024	0.0100859	-1	-1
ENSG00000255571	MIR9-3HG	MIR9-3 host gene	15	lncRNA	254559	NA	-0.655442	-0.792047	-0.817824	-3.14193	-3.46903	-3.62749	-2.65771	-3.36294	-1.95248	-3.60681	-8.26372	4.65868	3.91e-06	0.000191814	-1	-1
ENSG00000183778	B3GALT5	beta-1,3-galactosyltransferase 5	21	protein_coding	10317	Q9Y2C3	1.10977	0.860846	1.2896	-1.6156	-1.58074	-1.45115	-2.6359	-3.04476	-2.22704	0.961319	-14.138	10.2708	1.49e-08	5.31e-06	-1	-1
ENSG00000185215	TNFAIP2	TNF alpha induced protein 2	14	protein_coding	7127	Q03169	2.08105	2.08978	1.03021	-1.06341	-0.718815	-0.882272	-2.62184	-3.21704	-2.02664	3.67511	-9.66419	6.24068	8.41e-07	6.99e-05	-1	-1
ENSG00000176533	GNG7	G protein subunit gamma 7	19	protein_coding	2788	O60262	2.30281	2.34124	3.14199	-0.00594768	0.219	-0.290695	-2.62123	-3.22702	-2.01543	1.67544	-9.49295	6.05519	1.01e-06	8.06e-05	-1	-1
ENSG00000157168	NRG1	neuregulin 1	8	protein_coding	3084	Q02297	1.07315	1.09414	-2.85518	-3.14193	-2.65628	-2.74022	-2.61685	-4.35527	-0.878427	2.59939	-3.30251	-3.03129	0.00680954	0.0274782	-1	-1
ENSG00000069535	MAOB	monoamine oxidase B	X	protein_coding	4129	P27338	0.717523	0.732296	-0.795267	-2.60812	-2.13956	-2.40395	-2.60206	-3.45924	-1.74488	-0.506929	-6.65987	2.51028	3.13e-05	0.000688582	-1	-1
ENSG00000188868	ZNF563	zinc finger protein 563	19	protein_coding	147837	Q8TA94	-0.294873	-0.542016	-3.90654	-3.27728	-4.97732	-4.28072	-2.59729	-4.31846	-0.876123	-0.960676	-3.31069	-3.01651	0.00671019	0.0271484	-1	-1
ENSG00000223551	TMSB4XP4	TMSB4X pseudogene 4	9	processed_pseudogene	NA	NA	0.390523	0.365004	-0.817824	-2.36255	-2.7479	-2.74022	-2.59613	-3.21797	-1.97428	1.34388	-9.15939	5.68541	1.45e-06	9.85e-05	-1	-1
ENSG00000291130	NA	novel transcript	19	lncRNA	NA	NA	-1.52924	-1.30583	-3.90654	-4.95994	-4.97732	-4.58632	-2.59399	-3.75549	-1.43248	-1.24825	-4.89968	-0.222487	0.000436442	0.00411405	-1	-1
ENSG00000197496	SLC2A10	solute carrier family 2 member 10	20	protein_coding	81031	O95528	1.20309	1.38821	1.21933	-1.12591	-1.49887	-1.30395	-2.57979	-3.0097	-2.14988	0.19877	-13.1576	9.52678	3.18e-08	9.35e-06	-1	-1
ENSG00000175003	SLC22A1	solute carrier family 22 member 1	6	protein_coding	6580	O15245	-0.575758	-0.542016	-1.03848	-3.42665	-2.4119	-4.02867	-2.57032	-3.49239	-1.64825	-2.38579	-6.11569	1.71208	6.75e-05	0.00117062	-1	-1
ENSG00000102174	PHEX	phosphate regulating endopeptidase X-linked	X	protein_coding	5251	P78562	0.0696841	0.0466782	-1.92493	-3.14193	-3.1867	-3.1795	-2.56652	-3.53012	-1.60291	-1.06613	-5.84341	1.29702	0.000100687	0.00153542	-1	-1
ENSG00000224807	DUX4L9	double homeobox 4 like 9 (pseudogene)	4	unprocessed_pseudogene	NA	NA	-0.172588	0.168586	-0.493439	-2.52154	-2.48885	-3.1795	-2.56415	-3.3369	-1.79139	-2.41192	-7.27984	3.37023	1.36e-05	0.000412259	-1	-1
ENSG00000163453	IGFBP7	insulin like growth factor binding protein 7	4	protein_coding	3490	Q16270	6.07265	6.27369	3.20489	2.70593	2.69454	2.46516	-2.56186	-3.88119	-1.24253	6.8441	-4.26014	-1.31912	0.00126514	0.0086139	-1	-1
ENSG00000268089	GABRQ	gamma-aminobutyric acid type A receptor subunit theta	X	protein_coding	55879	Q9UN88	2.82177	2.72786	-1.92493	-1.40716	-1.31247	-1.33937	-2.56123	-4.65069	-0.471765	-2.78986	-2.68927	-4.13162	0.0206227	0.0611293	-1	0
ENSG00000110195	FOLR1	folate receptor alpha	11	protein_coding	2348	P15328	0.602335	0.625632	0.812503	-2.02814	-1.80839	-1.80008	-2.55903	-2.98768	-2.13037	0.882295	-13.0938	9.45021	3.45e-08	9.59e-06	-1	-1
ENSG00000183186	C2CD4C	C2 calcium dependent domain containing 4C	19	protein_coding	126567	Q8TF44	2.14418	2.19108	1.39143	-0.553432	-0.890907	-0.475344	-2.54879	-3.14026	-1.95733	0.265436	-9.45429	6.01291	1.05e-06	8.18e-05	-1	-1
ENSG00000129946	SHC2	SHC adaptor protein 2	19	protein_coding	25759	P98077	4.45325	4.62499	3.94718	1.76131	1.88814	1.73628	-2.54656	-3.01405	-2.07908	1.60163	-11.9511	8.46594	9.31e-08	1.69e-05	-1	-1
ENSG00000175084	DES	desmin	2	protein_coding	1674	P17661	0.188551	0.270135	-0.961115	-2.43986	-3.06387	-2.56231	-2.5212	-3.58352	-1.45889	-3.32	-5.20687	0.285721	0.000267049	0.0029311	-1	-1
ENSG00000164850	GPER1	G protein-coupled estrogen receptor 1	7	protein_coding	2852	Q99527	-0.0330064	-0.248737	-1.36399	-3.14193	-3.32097	-2.74022	-2.51913	-3.28061	-1.75765	0.293785	-7.25794	3.34072	1.4e-05	0.000418612	-1	-1
ENSG00000116701	NCF2	neutrophil cytosolic factor 2	1	protein_coding	4688	P19878	-1.35282	-0.542016	-3.72505	-3.99852	-4.59056	-4.58632	-2.5185	-3.83642	-1.20059	-0.327144	-4.19253	-1.43777	0.00142023	0.009303	-1	-1
ENSG00000118004	COLEC11	collectin subfamily member 11	2	protein_coding	78989	Q9BWP8	-3.40981	-2.57604	-0.457576	0.273727	0.312675	0.492402	2.50741	1.20984	3.80499	-3.03408	4.23949	-1.35529	0.00131052	0.00881205	1	1
ENSG00000188511	MIR3667HG	MIR3667 host gene	22	lncRNA	348645	NA	-2.06914	-2.16914	-4.35687	-0.19405	-0.565081	-0.308132	2.50929	1.40528	3.61331	-3.35438	4.98651	-0.0775523	0.000379352	0.00375064	1	1
ENSG00000067798	NAV3	neuron navigator 3	12	protein_coding	89795	Q8IVL0	-2.84522	-2.74192	-1.54032	0.261569	0.194599	-0.0516573	2.51066	1.85608	3.16524	1.83506	8.41482	4.8174	3.36e-06	0.000174162	1	1
ENSG00000124839	RAB17	RAB17, member RAS oncogene family	2	protein_coding	64284	Q9H0T7	-0.876336	-0.886045	2.66702	2.80978	2.78721	2.85219	2.51484	0.561301	4.46839	1.19426	2.82429	-3.89186	0.0161558	0.0514086	1	1
ENSG00000072858	SIDT1	SID1 transmembrane family member 1	3	protein_coding	54847	Q9NXL6	-2.3058	-2.11122	0.972226	1.36652	1.40462	1.33147	2.5158	1.06628	3.96532	-0.784618	3.80778	-2.12086	0.00277043	0.0146184	1	1
ENSG00000242242	NECTIN3-AS1	NECTIN3 antisense RNA 1	3	lncRNA	NA	NA	-2.94183	-3.14488	-2.38205	-0.112674	-0.352401	-0.436475	2.5224	1.96536	3.07945	-1.66287	9.92881	6.55752	6.13e-07	5.82e-05	1	1
ENSG00000064989	CALCRL	calcitonin receptor like receptor	2	protein_coding	10203	Q16602	-1.45607	-1.90034	-0.169549	1.59686	1.0777	1.37035	2.52362	1.50444	3.54281	-1.29776	5.43243	0.650623	0.000187773	0.00230189	1	1
ENSG00000177409	SAMD9L	sterile alpha motif domain containing 9 like	7	protein_coding	219285	Q8IVG5	-3.71664	-3.54397	-2.85518	-0.786002	-0.839608	-0.908628	2.52718	2.10263	2.95173	1.5981	13.0595	9.39901	3.64e-08	9.72e-06	1	1
ENSG00000153446	C16orf89	chromosome 16 open reading frame 89	16	protein_coding	146556	Q6UX73	-2.84522	-2.83261	1.87551	1.05754	1.32817	1.3975	2.52851	0.267617	4.7894	-2.17095	2.45361	-4.54359	0.0315157	0.0837148	1	0
ENSG00000108688	CCL7	C-C motif chemokine ligand 7	17	protein_coding	6354	P80098	-2.84522	-3.54397	-5.50734	-1.44651	-1.62348	-1.23563	2.5303	1.37244	3.68816	-4.10385	4.79443	-0.399503	0.000518012	0.00461579	1	1
ENSG00000055813	CCDC85A	coiled-coil domain containing 85A	2	protein_coding	114800	Q96PX6	-2.44048	-2.6566	0.0204476	0.97059	0.757857	0.791511	2.5322	1.31197	3.75242	-1.27516	4.55281	-0.811194	0.000772094	0.00607694	1	1
ENSG00000044524	EPHA3	EPH receptor A3	3	protein_coding	2042	P29320	2.76742	2.50295	3.55247	5.58578	5.35704	5.48692	2.53563	1.54412	3.52713	-0.352147	5.61063	0.933849	0.000142891	0.0019174	1	1
ENSG00000127831	VIL1	villin 1	2	protein_coding	7429	P09327	-2.75468	-3.54397	-1.17741	0.0231495	0.182242	-0.0370459	2.54813	1.38099	3.71528	-3.05918	4.78983	-0.407273	0.000521924	0.00463582	1	1
ENSG00000144115	THNSL2	threonine synthase like 2	2	protein_coding	55258	Q86YJ6	-2.75468	-2.29245	2.40742	1.65379	1.74004	1.635	2.55618	0.317701	4.79465	-1.92546	2.5053	-4.45409	0.0287255	0.0782326	1	0
ENSG00000140090	SLC24A4	solute carrier family 24 member 4	14	protein_coding	123041	Q8NFF2	-2.66949	-2.57604	2.74412	1.58715	1.71881	1.86244	2.5566	0.143528	4.96968	-2.37895	2.32442	-4.76475	0.03969	0.0993664	1	0
ENSG00000143171	RXRG	retinoid X receptor gamma	1	protein_coding	6258	P48443	-2.75468	-3.03311	-0.887691	0.344596	0.618064	0.0338705	2.55734	1.40015	3.71452	-3.07706	4.8485	-0.308387	0.000474274	0.0043499	1	1
ENSG00000156587	UBE2L6	ubiquitin conjugating enzyme E2 L6	11	protein_coding	9246	O14933	-0.360135	-0.296348	4.28682	3.75644	3.88837	3.68574	2.56674	0.536617	4.59686	3.9659	2.77384	-3.98171	0.0176998	0.054859	1	1
ENSG00000104419	NDRG1	N-myc downstream regulated 1	8	protein_coding	10397	Q92597	4.73833	4.80966	6.46025	7.91944	8.00106	7.81559	2.57595	1.65635	3.49555	7.30515	6.14552	1.75691	6.46e-05	0.00113291	1	1
ENSG00000111249	CUX2	cut like homeobox 2	12	protein_coding	23316	O14529	-2.06914	-2.11122	3.60853	2.27221	2.45106	2.44188	2.579	0.0325801	5.12541	-1.68569	2.22199	-4.93711	0.0475864	0.113924	1	0
ENSG00000023445	BIRC3	baculoviral IAP repeat containing 3	11	protein_coding	330	Q13489	0.831516	0.617091	1.42544	3.67055	3.37268	3.57952	2.5829	2.20901	2.95679	4.78514	15.1562	10.9553	7.36e-09	3.21e-06	1	1
ENSG00000169507	SLC38A11	solute carrier family 38 member 11	2	protein_coding	151258	Q08AI6	-4.10687	-4.63668	-2.13546	-0.86377	-1.38416	-0.882272	2.58294	1.45823	3.70764	-3.9211	5.03843	0.00864461	0.00034902	0.00354499	1	1
ENSG00000146352	CLVS2	clavesin 2	6	protein_coding	134829	Q5SYC1	-3.8986	-3.39832	-1.26769	-0.575073	-0.167083	-0.0516573	2.59026	1.42274	3.75779	-3.53354	4.86744	-0.276549	0.000459882	0.00426082	1	1
ENSG00000240231	RPS27P29	ribosomal protein S27 pseudogene 29	19	processed_pseudogene	NA	NA	-4.64345	-3.70598	-2.95166	-1.2597	-1.17895	-1.07776	2.59489	1.44697	3.74282	-2.86678	4.95938	-0.122726	0.000396292	0.00386449	1	1
ENSG00000197134	ZNF257	zinc finger protein 257	19	protein_coding	113835	Q9Y2Q1	-3.55508	-5.50734	-2.19327	-1.15821	-1.31247	-0.990717	2.5981	1.21692	3.97928	-3.92328	4.12692	-1.55333	0.0015897	0.0100199	1	1
ENSG00000108932	SLC16A6	solute carrier family 16 member 6	17	protein_coding	9120	O15403	0.771842	0.824211	2.14412	3.88979	3.75184	3.89355	2.59833	1.81216	3.38451	0.255262	7.25099	3.33135	1.42e-05	0.000418954	1	1
ENSG00000124429	POF1B	POF1B actin binding protein	X	protein_coding	79983	Q8WVV4	-4.10687	-3.88852	-2.4509	-0.665036	-0.890907	-1.07776	2.60419	1.71373	3.49465	-3.78741	6.41622	2.15801	4.39e-05	0.000871157	1	1
ENSG00000176406	RIMS2	regulating synaptic membrane exocytosis 2	8	protein_coding	9699	Q9UQ26	-0.900406	-1.40673	3.05466	2.89685	2.84126	2.82446	2.60501	0.747719	4.4623	1.88898	3.07716	-3.43819	0.010224	0.0368553	1	1
ENSG00000213621	RPSAP54	ribosomal protein SA pseudogene 54	13	processed_pseudogene	NA	NA	-1.73028	-1.95025	-1.33117	0.978039	1.0777	0.749989	2.60581	1.85142	3.36019	-0.560017	7.57827	3.76618	9.31e-06	0.000322146	1	1
ENSG00000248347	NA	POTE ankyrin domain family pseudogene	8	unprocessed_pseudogene	NA	NA	-5.01167	-5.50734	-1.87677	-1.40716	-1.91056	-1.23563	2.61414	1.00084	4.22745	-4.10738	3.55496	-2.57531	0.0043337	0.0200182	1	1
ENSG00000090534	THPO	thrombopoietin	3	protein_coding	7066	P40225	-1.00091	-1.01287	0.812503	2.06397	2.40926	2.17636	2.61696	1.67346	3.56046	-2.24396	6.08521	1.66614	7.06e-05	0.00120379	1	1
ENSG00000100593	ISM2	isthmin 2	14	protein_coding	145501	Q6H9L7	-1.35282	-1.51522	1.79232	2.2103	2.41982	2.16693	2.62426	1.13192	4.1166	-0.681182	3.85797	-2.03108	0.00253683	0.0137785	1	1
ENSG00000172752	COL6A5	collagen type VI alpha 5 chain	3	protein_coding	256076	A8TX70	-4.64345	-4.34207	-2.59931	-1.33154	-1.02775	-1.33937	2.62872	1.50219	3.75525	-3.87498	5.11946	0.14242	0.000306694	0.00324018	1	1
ENSG00000106034	CPED1	cadherin like and PC-esterase domain containing 1	7	protein_coding	79974	A4D0V7	-2.2429	-2.6566	0.0704337	1.19174	0.822981	1.05967	2.63448	1.45949	3.80948	1.43645	4.91905	-0.190062	0.000422962	0.0040287	1	1
ENSG00000239474	KLHL41	kelch like family member 41	2	protein_coding	10324	O60662	-1.22574	-1.18142	0.991814	2.34603	2.0533	2.08914	2.63461	1.62567	3.64355	0.0614022	5.72893	1.11938	0.00011949	0.00171087	1	1
ENSG00000266256	LINC00683	long intergenic non-protein coding RNA 683	18	lncRNA	284276	NA	-3.40981	-2.74192	-2.95166	-0.280292	-0.265205	-0.598658	2.65308	1.8429	3.46325	-3.3072	7.18441	3.24119	1.55e-05	0.000439872	1	1
ENSG00000227640	SOX21-AS1	SOX21 antisense divergent transcript 1	13	lncRNA	100507533	NA	0.0942539	-0.00512314	3.84767	3.97788	4.0552	3.87242	2.65623	0.882799	4.42967	-0.461473	3.28604	-3.06107	0.00701439	0.0280786	1	1
ENSG00000036448	MYOM2	myomesin 2	8	protein_coding	9172	P54296	0.881779	0.924532	5.47329	5.03294	5.06143	5.18742	2.6674	0.628944	4.70585	1.63044	2.87084	-3.80874	0.0148507	0.0483934	1	1
ENSG00000116711	PLA2G4A	phospholipase A2 group IVA	1	protein_coding	5321	P47712	0.130341	0.473075	3.80679	4.27259	4.03559	4.11577	2.67125	1.07685	4.26565	0.349143	3.67568	-2.3579	0.00349749	0.0172534	1	1
ENSG00000179455	MKRN3	makorin ring finger protein 3	15	protein_coding	7681	Q13064	-4.35035	-5.0073	-0.840739	-0.811462	-0.814627	-0.556371	2.67198	0.745287	4.59867	-3.29017	3.04258	-3.50048	0.0108837	0.0385578	1	1
ENSG00000231409	RPL36AP8	ribosomal protein L36a pseudogene 8	15	processed_pseudogene	NA	NA	-0.696998	-0.449402	-0.0850409	2.27221	2.19227	2.34481	2.68024	2.03981	3.32068	0.0832689	9.18165	5.71044	1.41e-06	9.82e-05	1	1
ENSG00000168404	MLKL	mixed lineage kinase domain like pseudokinase	16	protein_coding	197259	Q8NB16	-1.49219	-1.51522	2.76514	2.63231	2.57439	2.59278	2.68058	0.803398	4.55776	2.54634	3.13288	-3.33772	0.00924491	0.0342808	1	1
ENSG00000161405	IKZF3	IKAROS family zinc finger 3	17	protein_coding	22806	Q9UKT9	-0.411095	-0.60058	2.70312	3.08281	3.21935	3.43373	2.68148	1.07493	4.28803	-0.4525	3.66185	-2.38278	0.00358423	0.0175325	1	1
ENSG00000140873	ADAMTS18	ADAM metallopeptidase with thrombospondin type 1 motif 18	16	protein_coding	170692	Q8TE60	-5.01167	-3.26604	1.74308	0.444772	0.335173	0.775046	2.69654	0.0115101	5.38157	-3.16864	2.20333	-4.9682	0.0491786	0.116815	1	0
ENSG00000197585	NA	novel transcript, antisense to VWC2L	2	lncRNA	NA	NA	-2.12477	-2.42729	-1.57833	0.787693	0.513442	0.698532	2.71002	1.9568	3.46324	-2.9999	7.89353	4.17227	6.29e-06	0.000253393	1	1
ENSG00000102195	GPR50	G protein-coupled receptor 50	X	protein_coding	9248	Q13585	-2.75468	-2.11122	-2.85518	0.0796405	-0.120416	0.492402	2.72424	2.06946	3.37901	-3.30589	9.12268	5.6764	1.45e-06	9.85e-05	1	1
ENSG00000039068	CDH1	cadherin 1	16	protein_coding	999	P12830	0.853272	0.444395	4.00375	4.45781	4.41537	4.60406	2.72528	1.19429	4.25626	1.19766	3.90536	-1.94647	0.00233492	0.0130281	1	1
ENSG00000100906	NFKBIA	NFKB inhibitor alpha	14	protein_coding	4792	P25963	3.48637	3.61613	4.31625	6.54527	6.6805	6.41995	2.74232	2.26101	3.22364	5.82345	12.5	8.93858	5.79e-08	1.31e-05	1	1
ENSG00000143869	GDF7	growth differentiation factor 7	2	protein_coding	151449	Q7Z4P5	0.31936	-0.0726053	4.72943	4.47239	4.24761	4.49267	2.74549	0.689298	4.80169	0.824013	2.92939	-3.70389	0.0133574	0.0446829	1	1
ENSG00000186960	LINC01551	long intergenic non-protein coding RNA 1551	14	lncRNA	387978	NA	-2.3058	-2.22948	0.210771	1.44924	1.25925	1.23845	2.75715	1.59421	3.92009	-2.78513	5.20146	0.276876	0.00026934	0.0029431	1	1
ENSG00000104432	IL7	interleukin 7	8	protein_coding	3574	P13232	-2.12477	-2.74192	-2.85518	0.378767	0.092647	0.101464	2.76491	2.25682	3.27301	-0.764988	11.9323	8.49051	9.05e-08	1.69e-05	1	1
ENSG00000132698	RAB25	RAB25, member RAS oncogene family	1	protein_coding	57111	P57735	-2.44048	-2.49975	4.01735	2.37736	2.6682	2.34202	2.77015	-0.15934	5.69964	-1.97887	2.07459	-5.17971	0.061618	0.137661	0	0
ENSG00000112964	GHR	growth hormone receptor	5	protein_coding	2690	P10912	1.65515	1.44239	0.0704337	3.83341	3.87019	3.79797	2.77787	2.03059	3.52514	-1.53121	8.15557	4.50057	4.58e-06	0.000209712	1	1
ENSG00000286447	NA	novel transcript	3	lncRNA	124909397	NA	-0.924884	-0.886045	-3.28714	1.05754	1.14291	1.03913	2.77922	1.55016	4.00828	-2.70611	4.96101	-0.120006	0.00039525	0.00385644	1	1
ENSG00000242516	LINC00960	long intergenic non-protein coding RNA 960	3	lncRNA	401074	NA	-2.2429	-2.42729	-1.97476	0.412147	0.724158	0.580315	2.78719	2.40382	3.17056	0.570355	15.9411	11.5363	4e-09	2e-06	1	1
ENSG00000267472	ARHGAP27P2	Rho GTPase activating protein 27 pseudogene 2	17	processed_pseudogene	NA	NA	-3.71664	-3.54397	0.767755	0.356077	0.95232	0.599145	2.80013	0.801964	4.7983	-2.47695	3.07445	-3.44307	0.0102742	0.0369817	1	1
ENSG00000238103	RPL9P7	ribosomal protein L9 pseudogene 7	X	processed_pseudogene	NA	NA	-1.05392	-0.661622	-0.864024	2.13566	1.79383	1.90089	2.80331	2.13716	3.46947	0.50039	9.23252	5.76746	1.33e-06	9.55e-05	1	1
ENSG00000008394	MGST1	microsomal glutathione S-transferase 1	12	protein_coding	4257	P10620	1.94245	1.97749	4.55826	5.64898	5.65379	5.58729	2.80395	1.6614	3.94651	5.63488	5.38411	0.573042	0.000202368	0.00242969	1	1
ENSG00000112297	CRYBG1	crystallin beta-gamma domain containing 1	6	protein_coding	202	NA	1.18032	1.0248	3.56995	4.6739	4.64657	4.89677	2.81406	1.71393	3.91418	4.58281	5.61194	0.935904	0.000142608	0.00191589	1	1
ENSG00000251381	LINC00958	long intergenic non-protein coding RNA 958	11	lncRNA	100506305	NA	-1.86589	-2.16914	1.45397	1.95494	1.91078	2.04862	2.8318	1.20003	4.46358	-2.03075	3.80737	-2.1216	0.00277246	0.0146184	1	1
ENSG00000254560	BBOX1-AS1	BBOX1 antisense RNA 1	11	lncRNA	103695435	NA	-5.01167	-4.63668	-2.76475	-1.29517	-1.38416	-1.17039	2.85446	1.70596	4.00296	-3.70029	5.45271	0.683083	0.000181984	0.0022502	1	1
ENSG00000162692	VCAM1	vascular cell adhesion molecule 1	1	protein_coding	7412	P19320	-5.01167	-4.63668	-5.0151	-1.85933	-2.48885	-1.75156	2.85457	2.03718	3.67196	-1.75973	7.66184	3.87502	8.38e-06	0.00030143	1	1
ENSG00000163131	CTSS	cathepsin S	1	protein_coding	1520	P25774	-2.84522	-3.03311	-0.687487	0.727091	0.55237	0.75839	2.86789	1.84438	3.89139	1.96634	6.14743	1.75977	6.45e-05	0.00113177	1	1
ENSG00000154645	CHODL	chondrolectin	21	protein_coding	140578	Q9H9P2	-0.949785	-1.01287	-2.38205	1.52748	1.38318	1.37035	2.87524	2.12941	3.62107	-2.75898	8.45775	4.86911	3.2e-06	0.000167804	1	1
ENSG00000148795	CYP17A1	cytochrome P450 family 17 subfamily A member 1	10	protein_coding	1586	P05093	-5.50734	-4.63668	-2.59931	-1.33154	-1.17895	-1.57233	2.88683	1.58014	4.19353	-4.00492	4.84695	-0.310982	0.000475466	0.00435139	1	1
ENSG00000105398	SULT2A1	sulfotransferase family 2A member 1	19	protein_coding	6822	Q06520	-5.50734	-4.63668	-0.290525	-0.372019	-0.464508	-0.908628	2.89646	0.727344	5.06558	-3.76864	2.92958	-3.70354	0.0133527	0.0446747	1	1
ENSG00000226453	LINC02542	long intergenic non-protein coding RNA 2542	6	lncRNA	NA	NA	-2.66949	-3.39832	-1.29908	0.538441	0.38993	0.430667	2.90864	1.92718	3.8901	-2.6419	6.5019	2.28282	3.89e-05	0.000799357	1	1
ENSG00000151617	EDNRA	endothelin receptor type A	4	protein_coding	1909	P25101	-1.22574	-1.40673	2.58557	2.90664	2.8762	2.89854	2.90942	1.18528	4.63357	1.03141	3.70215	-2.31033	0.00333752	0.0167553	1	1
ENSG00000101846	STS	steroid sulfatase	X	protein_coding	412	NA	-3.27783	-2.74192	4.71084	2.46214	2.55774	2.4626	2.93046	-0.447981	6.30891	2.96587	1.90301	-5.45251	0.0828198	0.170237	0	0
ENSG00000279741	NA	novel transcript	16	TEC	NA	NA	-5.01167	-5.50734	-1.74125	-1.06341	-1.31247	-1.07776	2.93554	1.31537	4.55571	-4.06316	3.9751	-1.82228	0.00206757	0.0120184	1	1
ENSG00000204262	COL5A2	collagen type V alpha 2 chain	2	protein_coding	1290	P05997	1.34293	1.35264	3.42018	5.10615	4.8126	5.08845	2.96382	2.00556	3.92207	2.0002	6.78566	2.68894	2.63e-05	0.000618388	1	1
ENSG00000102383	ZDHHC15	zinc finger DHHC-type palmitoyltransferase 15	X	protein_coding	158866	Q96MV8	-5.01167	-5.50734	-3.41887	-1.75684	-1.62348	-1.65916	2.96613	1.96469	3.96757	-4.28155	6.49808	2.27727	3.92e-05	0.000802276	1	1
ENSG00000256075	NA	proteasome (prosome, macropain) 26S subunit, ATPase, 6 (PSMC6) pseudogene	12	processed_pseudogene	NA	NA	-4.35035	-3.54397	-4.64877	-1.15821	-1.31247	-1.17039	2.96734	1.94671	3.98797	-2.96281	6.37852	2.10276	4.63e-05	0.000905338	1	1
ENSG00000271127	NA	novel pseudogene	22	transcribed_unprocessed_pseudogene	NA	NA	-5.01167	-5.0073	-4.35687	-1.70821	-2.07881	-1.65916	2.97655	1.96056	3.99254	-3.67275	6.42754	2.17455	4.32e-05	0.000861645	1	1
ENSG00000172548	NIPAL4	NIPA like domain containing 4	5	protein_coding	348938	Q0D2K0	-3.40981	-3.88852	0.0456571	0.423104	0.618064	0.636083	2.97664	1.29828	4.655	-3.05222	3.89101	-1.97208	0.00239426	0.0132411	1	1
ENSG00000249853	HS3ST5	heparan sulfate-glucosamine 3-sulfotransferase 5	6	protein_coding	222537	Q8IZT8	-1.60633	-1.30583	0.891101	2.30812	2.45106	2.1606	2.98028	1.85431	4.10625	-0.459505	5.80698	1.2407	0.000106304	0.00158317	1	1
ENSG00000132975	GPR12	G protein-coupled receptor 12	13	protein_coding	2835	P47775	-3.71664	-4.09755	0.616139	0.466119	0.806974	0.492402	2.98785	0.959904	5.01579	-3.20638	3.23239	-3.15802	0.00772573	0.0300902	1	1
ENSG00000144278	GALNT13	polypeptide N-acetylgalactosaminyltransferase 13	2	protein_coding	114805	Q8IUC8	1.31184	1.24034	-0.422583	3.7726	3.68444	3.7076	3.01168	2.22312	3.80024	2.51187	8.37906	4.77416	3.51e-06	0.000177497	1	1
ENSG00000188729	OSTN	osteocrin	3	protein_coding	344901	P61366	-2.58904	-3.54397	2.17872	1.84924	1.50725	1.73202	3.01427	0.644818	5.38372	-2.54665	2.79097	-3.95123	0.0171596	0.053732	1	1
ENSG00000137672	TRPC6	transient receptor potential cation channel subfamily C member 6	11	protein_coding	7225	Q9Y210	-2.66949	-2.49975	-3.56385	0.321358	0.0793811	-0.0813317	3.0175	2.29168	3.74332	-2.92733	9.12013	5.64619	1.5e-06	0.000100254	1	1
ENSG00000197635	DPP4	dipeptidyl peptidase 4	2	protein_coding	1803	P27487	-0.900406	-1.63253	2.40255	2.96591	2.91031	3.06355	3.02338	1.38357	4.6632	2.14569	4.04501	-1.69818	0.00183128	0.0110025	1	1
ENSG00000207923	MIR559	microRNA 559	2	miRNA	693144	NA	-3.40981	-5.0073	-2.38205	-0.298177	-0.971447	-0.455778	3.02459	1.82746	4.22171	-3.40982	5.54304	0.826946	0.000158407	0.00205109	1	1
ENSG00000248727	LINC01948	long intergenic non-protein coding RNA 1948	5	lncRNA	102467147	NA	-5.01167	-4.34207	-1.09246	-0.760984	-0.484069	-0.12702	3.02471	1.32578	4.72365	-2.16671	3.90596	-1.9454	0.00233248	0.0130181	1	1
ENSG00000167642	SPINT2	serine peptidase inhibitor, Kunitz type 2	19	protein_coding	10653	O43291	4.55079	4.64298	8.25568	8.90501	8.84696	8.85348	3.052	1.44722	4.65677	7.40463	4.17245	-1.47308	0.00146999	0.00949189	1	1
ENSG00000127324	TSPAN8	tetraspanin 8	12	protein_coding	7103	P19075	-5.01167	-5.0073	-2.76475	-1.03314	-1.75989	-0.83096	3.05325	1.92887	4.17762	-1.73651	5.9576	1.47238	8.5e-05	0.00137236	1	1
ENSG00000148655	LRMDA	leucine rich melanocyte differentiation associated	10	protein_coding	83938	Q9H2I8	-5.01167	-4.34207	1.5671	0.423104	0.533037	0.461865	3.06822	0.273048	5.86338	-2.99051	2.40824	-4.6217	0.0341811	0.0889542	1	0
ENSG00000212994	RPS26P6	ribosomal protein S26 pseudogene 6	8	processed_pseudogene	NA	NA	-1.68777	-1.21154	-1.50329	1.49669	1.6621	1.64409	3.06849	2.2351	3.90188	-0.294425	8.07787	4.40408	5.02e-06	0.000222621	1	1
ENSG00000240409	MTATP8P1	MT-ATP8 pseudogene 1	1	unprocessed_pseudogene	NA	NA	-4.10687	-5.50734	-4.11421	-1.52858	-1.91056	-1.07776	3.0705	2.16214	3.97887	-1.89585	7.41601	3.55231	1.14e-05	0.000365174	1	1
ENSG00000142611	PRDM16	PR/SET domain 16	1	protein_coding	63976	Q9HAZ2	-2.12477	-1.95025	3.86105	2.90273	2.93814	3.16339	3.07274	0.464573	5.68091	-0.399436	2.58471	-4.31559	0.0249029	0.0702221	1	0
ENSG00000213860	RPL21P75	ribosomal protein L21 pseudogene 75	7	processed_pseudogene	NA	NA	-1.45607	-1.67385	-1.61737	1.69053	1.50725	1.30304	3.0827	1.91228	4.25313	-0.175347	5.77842	1.19641	0.000110939	0.00163399	1	1
ENSG00000291200	RHOXF1P1	Rhox homeobox family member 1 pseudogene 1	X	lncRNA	101928941	NA	-3.27783	-3.39832	-0.567957	0.735906	0.636297	0.654203	3.09017	1.80431	4.37604	-3.18848	5.2724	0.392453	0.000240899	0.0027201	1	1
ENSG00000228203	GRASLND	glycosaminoglycan regulatory associated long non-coding RNA	2	lncRNA	386597	NA	-5.01167	-5.50734	-4.11421	-1.40716	-2.07881	-1.85028	3.09899	2.27224	3.92573	-4.36211	8.22265	4.58969	4.19e-06	0.000198502	1	1
ENSG00000116194	ANGPTL1	angiopoietin like 1	1	protein_coding	9068	O95841	-4.35035	-4.63668	-2.07988	-0.112674	-0.765926	-0.882272	3.10201	1.73735	4.46667	-3.5748	4.98702	-0.0767048	0.000379041	0.00374942	1	1
ENSG00000196104	SPOCK3	SPARC (osteonectin), cwcv and kazal like domains proteoglycan 3	4	protein_coding	50859	Q9BQ16	-4.35035	-5.0073	-5.0151	-1.48696	-2.4119	-1.13885	3.11168	2.39301	3.83035	-1.07262	9.49922	6.06204	1e-06	8.05e-05	1	1
ENSG00000019991	HGF	hepatocyte growth factor	7	protein_coding	3082	P14210	-5.50734	-4.34207	0.0947919	0.120603	-0.21531	-0.273466	3.12881	0.829063	5.42857	-3.54042	2.98483	-3.60436	0.0120822	0.0416053	1	1
ENSG00000154188	ANGPT1	angiopoietin 1	8	protein_coding	284	Q15389	-3.27783	-4.09755	0.348823	0.796146	0.900459	0.689775	3.13765	1.3163	4.95899	1.13729	3.77949	-2.17154	0.0029118	0.0151338	1	1
ENSG00000048540	LMO3	LIM domain only 3	12	protein_coding	55885	Q8TAP4	-5.50734	-5.50734	-4.64877	-2.08911	-2.13956	-2.01232	3.14082	2.32929	3.95234	-3.50634	8.49106	4.90909	3.08e-06	0.000163991	1	1
ENSG00000280027	NA	novel transcript	16	TEC	NA	NA	-5.01167	-5.50734	-1.69876	-1.29517	-0.524007	-0.935476	3.15437	1.49531	4.81344	-4.00137	4.17129	-1.47513	0.00147292	0.00950519	1	1
ENSG00000236044	FABP5P2	fatty acid binding protein 5 pseudogene 2	13	processed_pseudogene	NA	NA	-4.64345	-5.0073	-4.11421	-1.52858	-1.62348	-1.13885	3.15801	2.40297	3.91306	-3.63499	9.17382	5.71605	1.4e-06	9.82e-05	1	1
ENSG00000130021	PUDP	pseudouridine 5'-phosphatase	X	protein_coding	8226	Q08623	-2.58904	-2.29245	4.89202	3.15359	3.31442	3.11842	3.19197	-0.00756341	6.3915	3.29276	2.18874	-4.99244	0.0504585	0.118873	1	0
ENSG00000269993	NA	novel transcript	X	lncRNA	NA	NA	-4.35035	-4.63668	-5.0151	-1.57143	-1.42139	-1.37568	3.21121	2.58496	3.83746	-4.23099	11.2433	7.8654	1.69e-07	2.45e-05	1	1
ENSG00000163584	RPL22L1	ribosomal protein L22 like 1	3	protein_coding	200916	Q6P5R6	4.32483	4.45689	4.54616	7.80584	7.41909	7.79098	3.22935	2.97031	3.48839	5.91424	27.3505	16.6569	1.11e-11	3.18e-08	1	1
ENSG00000233251	NA	novel transcript, antisense to CCDC85A	2	lncRNA	100129434	NA	-4.35035	-5.0073	-1.65749	-0.245174	-0.650914	-0.398626	3.24014	1.79277	4.68752	-2.57172	4.91139	-0.202873	0.000428237	0.00405772	1	1
ENSG00000175868	CALCB	calcitonin related polypeptide beta	11	protein_coding	797	P10092	1.56573	1.61102	4.41447	5.82194	5.76982	5.75698	3.25251	1.97835	4.52666	-0.675337	5.60037	0.917666	0.000145138	0.00193302	1	1
ENSG00000204613	TRIM10	tripartite motif containing 10	6	protein_coding	10107	Q9UDY6	-1.52924	-1.59235	0.721575	2.6061	2.3825	2.38606	3.25823	2.18083	4.33562	-2.33911	6.63479	2.47439	3.24e-05	0.000701256	1	1
ENSG00000103534	TMC5	transmembrane channel like 5	16	protein_coding	79838	Q6UXY8	-2.51285	-1.90034	2.40011	2.62046	2.52631	2.65934	3.27306	1.23783	5.3083	1.63602	3.52826	-2.62347	0.00454488	0.0206811	1	1
ENSG00000262714	NA	novel transcript	16	lncRNA	NA	NA	-5.50734	-5.50734	-3.28714	-1.03314	-1.53922	-1.9023	3.27572	2.14041	4.41102	-4.31837	6.33015	2.03159	4.96e-05	0.000947415	1	1
ENSG00000162624	LHX8	LIM homeobox 8	1	protein_coding	431707	Q68G74	-3.55508	-3.54397	-0.817824	0.68219	0.60886	0.636083	3.28133	1.98163	4.58104	-3.19925	5.53894	0.820436	0.000159404	0.00206002	1	1
ENSG00000270882	H4C14	H4 clustered histone 14	1	protein_coding	8370	P62805	-4.10687	-3.88852	-3.72505	-0.811462	-0.544398	-0.495178	3.2898	2.52196	4.05764	-3.34968	9.3994	5.95537	1.11e-06	8.33e-05	1	1
ENSG00000007908	SELE	selectin E	1	protein_coding	6401	P16581	-2.44048	-2.22948	-5.50734	0.0231495	-0.248381	-0.0813317	3.29024	1.79966	4.78082	-3.57107	4.84277	-0.318018	0.000478716	0.00437121	1	1
ENSG00000185686	PRAME	PRAME nuclear receptor transcriptional regulator	22	protein_coding	23532	P78395	1.02285	1.18362	4.32271	5.35028	5.57947	5.47103	3.29054	1.84522	4.73585	-0.842838	4.99487	-0.0636378	0.000374282	0.00372442	1	1
ENSG00000176971	FIBIN	fin bud initiation factor homolog	11	protein_coding	387758	Q8TAL6	-1.31999	-1.51522	1.04903	2.77812	2.7268	2.64355	3.31155	2.16238	4.46072	-2.22348	6.32219	2.01985	5.02e-05	0.000956363	1	1
ENSG00000126950	TMEM35A	transmembrane protein 35A	X	protein_coding	59353	Q53FP2	-3.8986	-4.63668	-1.12022	0.321358	-0.0604532	0.0199633	3.31212	1.6647	4.95955	-3.27703	4.41084	-1.05638	0.00097972	0.00716756	1	1
ENSG00000164418	GRIK2	glutamate ionotropic receptor kainate type subunit 2	6	protein_coding	2898	Q13002	-4.10687	-4.34207	-5.0151	-0.918047	-1.58074	-1.01915	3.31537	2.75286	3.87788	0.295713	12.9308	9.29488	4.04e-08	1.01e-05	1	1
ENSG00000125285	SOX21	SRY-box transcription factor 21	13	protein_coding	11166	Q9Y651	-0.761666	-0.682557	3.59365	4.01003	4.12142	3.97059	3.31754	1.39661	5.23846	0.0127442	3.78901	-2.15448	0.00286342	0.0149524	1	1
ENSG00000291309	LY6S	lymphocyte antigen 6 family member S	8	protein_coding	105375795	P0DTL4	-5.01167	-4.34207	-5.50734	-1.70821	-2.07881	-1.10798	3.32203	2.41396	4.23009	-4.30477	8.02613	4.33942	5.35e-06	0.000232381	1	1
ENSG00000240776	RPS10P4	ribosomal protein S10 pseudogene 4	3	processed_pseudogene	NA	NA	-5.01167	-4.09755	-5.50734	-1.66116	-1.49887	-1.49042	3.32203	2.26921	4.37486	-3.62881	6.92261	2.88101	2.19e-05	0.00055483	1	1
ENSG00000151790	TDO2	tryptophan 2,3-dioxygenase	4	protein_coding	6999	P48775	-5.01167	-4.63668	-4.11421	-1.44651	-0.971447	-1.37568	3.32298	2.54505	4.1009	-2.61459	9.37151	5.92188	1.15e-06	8.55e-05	1	1
ENSG00000275811	HTR1DP1	5-hydroxytryptamine receptor 1D pseudogene 1	12	processed_pseudogene	NA	NA	-5.50734	-5.50734	-3.56385	-1.40716	-1.17895	-2.01232	3.3267	2.25659	4.39681	-4.29818	6.82034	2.73782	2.51e-05	0.000603364	1	1
ENSG00000163435	ELF3	E74 like ETS transcription factor 3	1	protein_coding	1999	P78545	-1.96394	-2.57604	-1.74125	1.21083	1.28259	1.20811	3.32759	2.6232	4.03198	0.473027	10.3642	6.9698	4.11e-07	4.4e-05	1	1
ENSG00000143631	FLG	filaggrin	1	protein_coding	2312	P20930	-2.51285	-2.83261	2.00325	2.16533	2.0533	2.42351	3.32812	1.26075	5.39548	2.22742	3.53185	-2.61699	0.00451586	0.0205912	1	1
ENSG00000144339	TMEFF2	transmembrane protein with EGF like and two follistatin like domains 2	2	protein_coding	23671	Q9UIK5	-1.38642	-0.769474	-2.02636	2.00685	2.03624	1.76158	3.32897	2.67512	3.98283	-2.08893	11.1684	7.76291	1.87e-07	2.5e-05	1	1
ENSG00000204610	TRIM15	tripartite motif containing 15	6	protein_coding	89870	Q9C019	-1.16617	-1.03963	1.43501	3.17967	3.07977	2.99233	3.34085	2.16554	4.51616	-2.04692	6.23628	1.89254	5.67e-05	0.00103113	1	1
ENSG00000289201	NA	novel transcript	4	lncRNA	NA	NA	-3.15693	-3.03311	0.153947	1.45459	1.37778	1.23845	3.36897	1.63431	5.10362	-2.32172	4.26094	-1.31771	0.00126341	0.008605	1	1
ENSG00000049249	TNFRSF9	TNF receptor superfamily member 9	1	protein_coding	3604	Q07011	0.75653	0.48251	-1.97476	3.18772	3.04607	3.16813	3.37921	2.14284	4.61558	1.58857	5.99636	1.53148	8.03e-05	0.00131629	1	1
ENSG00000198535	C2CD4A	C2 calcium dependent domain containing 4A	15	protein_coding	145741	Q8NCU7	-1.25648	-1.55327	0.74485	2.75662	2.75419	2.58572	3.38714	2.16717	4.60712	-2.01496	6.09121	1.67518	6.99e-05	0.00120014	1	1
ENSG00000257580	NA	family with sequence similarity 60, member A (Fam60a) pseudogene	12	processed_pseudogene	NA	NA	-5.50734	-5.50734	-5.50734	-1.91343	-2.57014	-1.85028	3.39605	2.86715	3.92495	-2.89098	14.0789	10.2396	1.54e-08	5.31e-06	1	1
ENSG00000163661	PTX3	pentraxin 3	3	protein_coding	5806	P26022	0.390523	0.501196	3.28514	4.89168	4.65442	4.866	3.41175	2.15502	4.66847	5.32471	5.95605	1.47	8.52e-05	0.00137236	1	1
ENSG00000100678	SLC8A3	solute carrier family 8 member A3	14	protein_coding	6547	P57103	-3.04537	-2.92938	0.911814	1.72635	1.69726	1.76991	3.41882	1.66934	5.1683	-2.74279	4.28734	-1.27152	0.00120783	0.00833701	1	1
ENSG00000138669	PRKG2	protein kinase cGMP-dependent 2	4	protein_coding	5593	Q13237	-2.94183	-3.03311	0.130575	1.56753	1.44655	1.42941	3.42929	2.01962	4.83896	-0.587196	5.33712	0.497302	0.000217712	0.00255627	1	1
ENSG00000150782	IL18	interleukin 18	11	protein_coding	3606	Q14116	-4.35035	-4.09755	-1.23696	0.309597	0.278256	0.0338705	3.43553	2.0613	4.80976	0.63209	5.48472	0.734187	0.000173231	0.00217964	1	1
ENSG00000259485	LINC02253	long intergenic non-protein coding RNA 2253	15	lncRNA	107984764	NA	-5.50734	-5.0073	-3.16643	-0.811462	-1.58074	-0.962832	3.44201	2.34747	4.53655	-4.17334	6.89924	2.84842	2.26e-05	0.000566804	1	1
ENSG00000204287	HLA-DRA	major histocompatibility complex, class II, DR alpha	6	protein_coding	3122	P01903	-3.55508	-3.70598	-1.61737	0.796146	0.379143	0.275435	3.44305	2.51187	4.37424	2.88593	8.11202	4.44657	4.82e-06	0.000215652	1	1
ENSG00000164241	C5orf63	chromosome 5 open reading frame 63	5	protein_coding	401207	A6NC05	-3.8986	-5.0073	0.938977	0.901756	0.707008	0.766742	3.44748	1.03825	5.8567	0.483938	3.13939	-3.32597	0.00913689	0.0339969	1	1
ENSG00000242675	RPS16P9	ribosomal protein S16 pseudogene 9	19	processed_pseudogene	NA	NA	-5.50734	-5.50734	-4.64877	-1.91343	-2.13956	-1.23563	3.45827	2.68522	4.23133	-4.44611	9.80967	6.4265	6.98e-07	6.35e-05	1	1
ENSG00000279423	NA	TEC	14	TEC	NA	NA	-4.35035	-5.50734	-5.0151	-1.36886	-1.53922	-1.49042	3.49143	2.42743	4.55543	-2.97641	7.19916	3.26122	1.52e-05	0.000436913	1	1
ENSG00000143184	XCL1	X-C motif chemokine ligand 1	1	protein_coding	6375	P47992	-4.64345	-4.09755	-1.06521	0.356077	0.144524	0.19107	3.49929	1.94567	5.05291	-3.39824	4.94148	-0.15259	0.000407905	0.00392055	1	1
ENSG00000275183	LENG9	leukocyte receptor cluster member 9	19	protein_coding	94059	NA	-0.718233	-0.542016	0.556003	3.32111	3.39694	3.11188	3.51139	2.88587	4.13692	1.45197	12.3156	8.78216	6.78e-08	1.43e-05	1	1
ENSG00000237975	FLG-AS1	FLG antisense RNA 1	1	lncRNA	339400	NA	-3.8986	-3.70598	1.62679	1.56259	1.56073	1.58392	3.56168	1.1725	5.95086	0.928258	3.2706	-3.08897	0.007212	0.0286691	1	1
ENSG00000249395	CASC9	cancer susceptibility 9	8	lncRNA	101805492	NA	-5.50734	-5.50734	-2.5232	-0.665036	-1.05675	-0.990717	3.60845	2.18235	5.03456	-4.05105	5.55126	0.839974	0.000156429	0.00203601	1	1
ENSG00000234147	NA	novel transcript	6	lncRNA	NA	NA	-5.50734	-4.63668	-1.36399	-0.429992	-0.199055	-0.0516573	3.6091	1.81546	5.40274	-3.56433	4.41453	-1.04998	0.000973645	0.00713353	1	1
ENSG00000131435	PDLIM4	PDZ and LIM domain 4	5	protein_coding	8572	P50479	-4.64345	-3.26604	0.805141	0.992824	1.47722	1.26817	3.61419	1.44903	5.77935	2.39365	3.6622	-2.38216	0.00358205	0.0175261	1	1
ENSG00000011465	DCN	decorin	12	protein_coding	1634	P07585	-5.50734	-5.0073	-5.0151	-1.6156	-1.53922	-1.53079	3.61471	2.76633	4.46308	-4.16476	9.34773	5.8956	1.18e-06	8.71e-05	1	1
ENSG00000154678	PDE1C	phosphodiesterase 1C	7	protein_coding	5137	Q14123	-1.81926	-2.11122	-2.2535	1.48628	1.56073	1.64409	3.62503	3.23313	4.01693	0.418946	20.2819	13.9707	2.83e-10	3.15e-07	1	1
ENSG00000280165	PCDH20	protocadherin 20	13	protein_coding	64881	Q8N6Y1	-4.35035	-4.09755	-5.50734	-1.06341	-1.27791	-0.733507	3.6268	2.84948	4.40412	-4.17284	10.2332	6.85687	4.58e-07	4.8e-05	1	1
ENSG00000137959	IFI44L	interferon induced protein 44 like	1	protein_coding	10964	Q53G44	-3.71664	-3.70598	-1.50329	0.663831	0.513442	0.807791	3.63699	2.59629	4.6777	-0.389921	7.66719	3.88197	8.33e-06	0.000300492	1	1
ENSG00000139910	NOVA1	NOVA alternative splicing regulator 1	14	protein_coding	4857	P51513	-3.27783	-3.26604	2.95673	2.5143	2.44072	2.38334	3.64184	0.900198	6.38347	-2.44107	2.91428	-3.73097	0.0137276	0.0456169	1	1
ENSG00000137440	FGFBP1	fibroblast growth factor binding protein 1	4	protein_coding	9982	Q14512	-4.35035	-4.63668	-0.511711	0.476675	0.503544	0.482294	3.65375	1.6846	5.62291	-2.2051	4.0708	-1.65251	0.00175136	0.0106404	1	1
ENSG00000170454	KRT75	keratin 75	12	protein_coding	9119	O95678	-3.71664	-3.14488	-0.911753	0.985451	1.29985	0.94659	3.66839	2.45854	4.87824	-3.13212	6.65218	2.49929	3.16e-05	0.000690625	1	1
ENSG00000124875	CXCL6	C-X-C motif chemokine ligand 6	4	protein_coding	6372	P80162	-2.58904	-3.03311	0.812503	2.13233	2.18299	1.93464	3.68654	2.0182	5.35488	-2.57738	4.84792	-0.309363	0.000474722	0.00435002	1	1
ENSG00000188738	FSIP2	fibrous sheath interacting protein 2	2	protein_coding	401024	Q5CZC0	-5.01167	-5.0073	-3.16643	-0.688431	-0.944098	-0.455778	3.69903	2.78671	4.61136	-0.787059	8.89531	5.38445	1.94e-06	0.000121003	1	1
ENSG00000111052	LIN7A	lin-7 homolog A, crumbs cell polarity complex component	12	protein_coding	8825	O14910	-0.411095	-0.157985	2.98144	4.60279	4.4213	4.49707	3.70293	2.11175	5.29411	-0.239298	5.10561	0.11961	0.000313528	0.00328983	1	1
ENSG00000229404	LINC00858	long intergenic non-protein coding RNA 858	10	lncRNA	170425	NA	-5.01167	-5.50734	-3.72505	-0.945971	-1.11656	-1.01915	3.72079	2.86849	4.57309	-4.19748	9.5778	6.14746	9.21e-07	7.56e-05	1	1
ENSG00000163734	CXCL3	C-X-C motif chemokine ligand 3	4	protein_coding	2921	P19876	-1.38642	-0.814979	-0.259317	2.91054	3.00982	2.78183	3.72097	2.89802	4.54391	1.04046	9.91989	6.51233	6.44e-07	6e-05	1	1
ENSG00000178522	AMBN	ameloblastin	4	protein_coding	258	Q9NP70	-0.900406	-1.03963	4.34953	4.51718	4.57689	4.5238	3.73613	1.39197	6.08028	-1.41805	3.49669	-2.68045	0.00480824	0.0214795	1	1
ENSG00000204652	RPS26P8	ribosomal protein S26 pseudogene 8	17	processed_pseudogene	NA	NA	-3.27783	-5.50734	-3.28714	-0.0207194	-0.21531	-0.535684	3.76686	2.19684	5.33689	-2.28833	5.26375	0.37841	0.000244188	0.00274485	1	1
ENSG00000005108	THSD7A	thrombospondin type 1 domain containing 7A	7	protein_coding	221981	Q9UPZ6	-4.35035	-5.0073	-0.687487	0.211888	0.453007	0.617732	3.77592	1.8619	5.68994	-3.03524	4.32811	-1.20031	0.00112695	0.00795695	1	1
ENSG00000099260	PALMD	palmdelphin	1	protein_coding	54873	Q9NP74	-3.40981	-3.03311	-0.475396	1.59686	1.64419	1.48108	3.88015	2.55831	5.20198	-2.43819	6.4401	2.19289	4.25e-05	0.000850789	1	1
ENSG00000110848	CD69	CD69 molecule	12	protein_coding	969	Q07108	-2.3058	-2.05554	-5.50734	0.587966	0.523273	0.672098	3.88401	2.26492	5.5031	-3.27947	5.26296	0.377119	0.000244492	0.00274576	1	1
ENSG00000251680	NA	novel transcript	5	lncRNA	NA	NA	-4.10687	-3.54397	-3.16643	0.587966	0.065992	0.203429	3.89155	3.01123	4.77187	-3.03668	9.69852	6.27751	8.11e-07	6.82e-05	1	1
ENSG00000080224	EPHA6	EPH receptor A6	3	protein_coding	285220	Q9UF33	1.04192	1.06303	-1.54032	4.09983	4.04244	4.1125	3.89672	2.68825	5.10518	-1.18256	7.07433	3.09086	1.79e-05	0.000485762	1	1
ENSG00000169429	CXCL8	C-X-C motif chemokine ligand 8	4	protein_coding	3576	P10145	2.0656	2.25853	-4.64877	3.82621	3.67455	3.90872	3.91137	0.929912	6.89283	3.51184	2.8782	-3.79556	0.014654	0.047971	1	1
ENSG00000184838	PRR16	proline rich 16	5	protein_coding	51334	Q569H4	-4.10687	-3.88852	-4.64877	-0.144676	-0.282228	-0.455778	3.92049	3.47154	4.36944	0.148942	19.1483	13.3969	5.38e-10	5.13e-07	1	1
ENSG00000286614	NA	novel pseudogene	14	transcribed_unprocessed_pseudogene	NA	NA	-5.50734	-5.50734	-4.64877	-1.12591	-1.53922	-1.17039	3.94264	3.3001	4.58517	-4.21252	13.4542	9.76194	2.51e-08	7.73e-06	1	1
ENSG00000116132	PRRX1	paired related homeobox 1	1	protein_coding	5396	P54821	-1.91408	-1.55327	3.24353	3.9094	3.91755	3.85686	3.96921	1.67488	6.26354	-0.676173	3.79551	-2.14284	0.00283087	0.0148425	1	1
ENSG00000136010	ALDH1L2	aldehyde dehydrogenase 1 family member L2	12	protein_coding	160428	Q3SY69	-0.783882	-1.30583	3.45352	4.42821	4.40211	4.5002	3.9889	1.97451	6.00329	0.682457	4.34441	-1.17189	0.0010962	0.00780315	1	1
ENSG00000250538	NPY2R-AS1	NPY2R antisense RNA 1	4	lncRNA	NA	NA	-5.50734	-5.50734	-5.50734	-1.36886	-1.45961	-1.70462	3.99631	3.47056	4.52205	-4.50826	16.6669	11.9957	2.46e-09	1.41e-06	1	1
ENSG00000289500	NA	novel transcript, antisense to THPO	3	lncRNA	NA	NA	-4.64345	-4.09755	-0.817824	1.11948	0.346292	0.982889	4.00249	2.34954	5.65545	-3.34618	5.3124	0.457324	0.000226277	0.00261695	1	1
ENSG00000261804	NA	novel transcript	16	lncRNA	NA	NA	-5.01167	-5.50734	-0.840739	0.285783	0.357326	0.0338705	4.01224	2.02112	6.00336	-3.6439	4.4209	-1.03892	0.000963233	0.00707653	1	1
ENSG00000261618	LINC02605	long intergenic non-protein coding RNA 2605	8	lncRNA	NA	NA	-3.8986	-4.34207	-5.50734	-0.429992	-0.742178	-0.515289	4.02018	3.14923	4.89113	-3.405	10.1268	6.72764	5.21e-07	5.25e-05	1	1
ENSG00000081041	CXCL2	C-X-C motif chemokine ligand 2	4	protein_coding	2920	P19875	-1.10895	-1.27371	-1.33117	2.78025	2.88575	2.7165	4.03211	3.34918	4.71505	1.76245	12.9532	9.31307	3.97e-08	1.01e-05	1	1
ENSG00000182050	MGAT4C	MGAT4 family member C	12	protein_coding	25834	Q9UBM8	-4.35035	-5.0073	-5.0151	-0.372019	-1.14742	-0.710138	4.04773	3.2534	4.84205	-2.92919	11.1798	7.7642	1.87e-07	2.5e-05	1	1
ENSG00000110852	CLEC2B	C-type lectin domain family 2 member B	12	protein_coding	9976	Q92478	-5.50734	-5.50734	-3.72505	-0.890653	-0.971447	-0.733507	4.04804	3.14023	4.95584	-1.49132	9.78302	6.36771	7.42e-07	6.49e-05	1	1
ENSG00000272872	NA	novel transcript, sense intronic to novel transcript	22	lncRNA	NA	NA	-5.50734	-3.70598	-0.708409	0.616885	0.76616	0.982889	4.09589	2.18969	6.00208	-1.38947	4.71414	-0.535495	0.000590952	0.0050543	1	1
ENSG00000139220	PPFIA2	PTPRF interacting protein alpha 2	12	protein_coding	8499	O75334	-2.3058	-2.05554	-0.864024	2.55472	2.25851	2.3308	4.12313	3.42102	4.82524	-0.840167	12.8838	9.25665	4.2e-08	1.02e-05	1	1
ENSG00000206195	DUXAP8	double homeobox A pseudogene 8	22	lncRNA	503637	NA	-3.8986	-5.0073	0.0204476	1.24828	1.01637	1.29151	4.1472	2.1142	6.18021	-0.660682	4.47546	-0.944483	0.000878777	0.00665763	1	1
ENSG00000107159	CA9	carbonic anhydrase 9	9	protein_coding	768	Q16790	-5.01167	-4.34207	-4.35687	-0.316286	-0.38881	-0.556371	4.14972	3.7527	4.54673	1.27998	22.9243	15.1117	7.55e-11	1.26e-07	1	1
ENSG00000138792	ENPEP	glutamyl aminopeptidase	4	protein_coding	2028	Q07075	0.0820213	0.313071	4.66531	5.92887	5.69949	5.91021	4.15939	2.16014	6.15863	-0.814164	4.56441	-0.791261	0.000757302	0.00599299	1	1
ENSG00000163618	CADPS	calcium dependent secretion activator	3	protein_coding	8618	Q9ULU8	-3.8986	-5.0073	3.97697	2.54221	2.67703	2.57149	4.23989	0.508137	7.97164	-2.19695	2.49266	-4.47603	0.0293847	0.0796105	1	0
ENSG00000290415	NA	novel transcript	22	lncRNA	NA	NA	-5.50734	-5.0073	-4.64877	-0.811462	-0.86503	-0.733507	4.25114	3.42611	5.07616	-3.45276	11.3047	7.88096	1.67e-07	2.45e-05	1	1
ENSG00000165300	SLITRK5	SLIT and NTRK like family member 5	13	protein_coding	26050	O94991	-1.86589	-2.11122	-1.06521	2.58674	2.50166	2.64808	4.2596	3.683	4.83621	-1.234	16.2032	11.6717	3.47e-09	1.83e-06	1	1
ENSG00000285744	NA	novel transcript	8	lncRNA	NA	NA	-5.01167	-4.09755	-5.50734	-0.837379	-0.231751	-0.687143	4.28676	3.38386	5.18966	-3.33082	10.4162	7.02216	3.9e-07	4.27e-05	1	1
ENSG00000121207	LRAT	lecithin retinol acyltransferase	4	protein_coding	9227	O95237	-2.3058	-2.57604	-0.864024	2.40801	2.30768	2.43404	4.29853	2.88527	5.71179	-0.790863	6.67297	2.52899	3.07e-05	0.000683032	1	1
ENSG00000137965	IFI44	interferon induced protein 44	1	protein_coding	10561	Q8TCB0	-4.64345	-5.0073	-3.72505	0.037481	-0.316888	-0.174203	4.30739	3.73007	4.88471	1.61511	16.3689	11.7499	3.2e-09	1.73e-06	1	1
ENSG00000251026	NIHCOLE	ncRNA involved in NHEJ oncogenic ligation efficiency	5	lncRNA	NA	NA	-5.50734	-5.0073	-1.61737	0.487155	0.092647	0.215682	4.30916	2.491	6.12732	-2.24637	5.19974	0.274075	0.00027007	0.00294649	1	1
ENSG00000225210	DUXAP9	double homeobox A pseudogene 9	14	transcribed_processed_pseudogene	503638	NA	-5.50734	-5.0073	-2.95166	-0.372019	-0.151359	-0.0082597	4.31155	3.09664	5.52647	-3.24183	7.7859	4.03501	7.18e-06	0.000273443	1	1
ENSG00000148803	FUOM	fucose mutarotase	10	protein_coding	282969	A2VDF0	-2.94183	-3.54397	1.77735	2.86104	2.77079	2.81644	4.38557	2.12693	6.64421	-2.06187	4.25991	-1.31952	0.00126564	0.00861434	1	1
ENSG00000290418	TPTEP1	TPTE pseudogene 1	22	lncRNA	387590	NA	-5.01167	-5.0073	1.38651	1.58715	1.40993	1.57918	4.40291	1.58431	7.22151	-3.09168	3.42711	-2.80611	0.00544526	0.0233563	1	1
ENSG00000244128	LINC01322	long intergenic non-protein coding RNA 1322	3	lncRNA	103695433	NA	-5.50734	-5.50734	-5.0151	-0.665036	-1.49887	-0.57736	4.4295	3.47008	5.38893	-3.46274	10.1289	6.72981	5.2e-07	5.25e-05	1	1
ENSG00000133878	DUSP26	dual specificity phosphatase 26	8	protein_coding	78986	Q9BV47	-4.10687	-5.50734	2.37795	1.96623	2.05669	2.08247	4.44721	1.17821	7.71621	-1.56288	2.98465	-3.60469	0.0120862	0.0416119	1	1
ENSG00000148123	PLPPR1	phospholipid phosphatase related 1	9	protein_coding	54886	Q8TBJ4	-4.10687	-4.09755	-2.76475	0.626397	0.86224	0.924365	4.46072	3.71154	5.2099	-3.46668	13.0603	9.41674	3.57e-08	9.66e-06	1	1
ENSG00000173114	LRRN3	leucine rich repeat neuronal 3	7	protein_coding	54674	Q9H3W5	-5.50734	-5.50734	-0.911753	0.762032	0.206851	0.492402	4.46257	2.36394	6.5612	-2.58596	4.6652	-0.618782	0.000640637	0.00535808	1	1
ENSG00000165092	ALDH1A1	aldehyde dehydrogenase 1 family member A1	9	protein_coding	216	P00352	-4.35035	-5.0073	2.76514	2.42446	2.40128	1.97484	4.46437	1.11927	7.80946	-2.34525	2.92801	-3.70636	0.0133907	0.0447646	1	1
ENSG00000145423	SFRP2	secreted frizzled related protein 2	4	protein_coding	6423	Q96HF1	-1.45607	-0.910534	3.92782	4.90053	5.12778	4.95366	4.47358	2.20886	6.7383	-1.37507	4.33374	-1.19049	0.00111623	0.00790915	1	1
ENSG00000136542	GALNT5	polypeptide N-acetylgalactosaminyltransferase 5	2	protein_coding	11227	Q7Z7M9	-0.876336	-0.986598	1.31574	4.4056	4.24315	4.40108	4.53234	3.53734	5.52734	4.3502	9.99353	6.58941	5.97e-07	5.72e-05	1	1
ENSG00000227694	RPL23AP74	ribosomal protein L23a pseudogene 74	17	processed_pseudogene	NA	NA	-4.64345	-4.09755	-4.64877	-0.0659642	0.182242	0.14055	4.54886	3.26428	5.83344	-2.76665	7.76897	4.01328	7.33e-06	0.000276621	1	1
ENSG00000165349	SLC7A3	solute carrier family 7 member 3	X	protein_coding	84889	Q8WY07	-3.8986	-4.34207	4.24798	3.2132	3.29303	3.16023	4.55305	0.885264	8.22084	-2.28085	2.72345	-4.07114	0.0193878	0.058417	1	0
ENSG00000185008	ROBO2	roundabout guidance receptor 2	3	protein_coding	6092	Q9HCK4	-2.37157	-3.39832	3.27585	3.6694	3.62633	3.91249	4.56742	1.79806	7.33678	-1.88131	3.61837	-2.46103	0.00387157	0.0184339	1	1
ENSG00000117600	PLPPR4	phospholipid phosphatase related 4	1	protein_coding	9890	Q7Z2D5	-5.01167	-5.50734	-3.56385	-0.00594768	-0.299454	-0.0370459	4.58014	3.67223	5.48805	-3.95578	11.0677	7.65829	2.08e-07	2.74e-05	1	1
ENSG00000136160	EDNRB	endothelin receptor type B	13	protein_coding	1910	P24530	-2.37157	-3.26604	-0.751184	2.44073	2.40926	2.52054	4.58644	3.59643	5.57646	1.89292	10.1638	6.76567	5.02e-07	5.13e-05	1	1
ENSG00000250241	PCDH10-DT	PCDH10 divergent transcript	4	lncRNA	NA	NA	-5.50734	-4.09755	-5.0151	-0.0207194	-0.464508	-0.239614	4.63171	3.83329	5.43014	-3.91743	12.7257	9.13589	4.74e-08	1.12e-05	1	1
ENSG00000283839	NA	novel transcript, antisense to ZNF804A	2	lncRNA	105373780	NA	-5.50734	-5.50734	-5.50734	-0.665036	-0.917257	-0.962832	4.65896	3.95931	5.35861	-3.34189	14.6028	10.6097	1.05e-08	4.13e-06	1	1
ENSG00000117228	GBP1	guanylate binding protein 1	1	protein_coding	2633	P32455	-3.55508	-3.26604	-2.2535	1.72192	1.7016	1.50624	4.66813	4.09469	5.24156	2.79067	17.8599	12.6372	1.23e-09	8.53e-07	1	1
ENSG00000174473	GALNTL6	polypeptide N-acetylgalactosaminyltransferase like 6	4	protein_coding	442117	Q49A17	-0.61505	-0.431572	-2.67966	3.44857	3.39961	3.43896	4.67114	3.50522	5.83706	-1.61126	8.78973	5.26204	2.18e-06	0.000130226	1	1
ENSG00000115009	CCL20	C-C motif chemokine ligand 20	2	protein_coding	6364	P78556	0.748812	0.634123	-3.90654	3.97881	3.83904	3.81821	4.71989	2.63778	6.802	-0.661446	4.97335	-0.0994433	0.000387468	0.0038046	1	1
ENSG00000254535	PABPC4L	poly(A) binding protein cytoplasmic 4 like	4	protein_coding	132430	P0CB38	-1.68777	-1.76023	1.11602	4.09983	3.77465	4.00541	4.73729	3.43544	6.03915	1.35976	7.9834	4.28579	5.63e-06	0.000241623	1	1
ENSG00000232810	TNF	tumor necrosis factor	6	protein_coding	7124	P01375	-1.45607	-1.24229	-3.90654	2.53465	2.58146	2.51063	4.74388	3.50642	5.98134	-1.48188	8.41051	4.81219	3.38e-06	0.000174593	1	1
ENSG00000185565	LSAMP	limbic system associated membrane protein	3	protein_coding	4045	Q13449	-2.3058	-2.05554	0.0704337	3.42696	3.30875	3.40993	4.81218	3.69391	5.93046	-1.78436	9.44092	5.99826	1.07e-06	8.21e-05	1	1
ENSG00000183023	SLC8A1	solute carrier family 8 member A1	2	protein_coding	6546	P32418	0.0320265	-0.12896	-5.50734	3.04429	2.82545	3.11351	4.86251	2.30008	7.42494	-1.88498	4.16323	-1.48933	0.00149347	0.00961608	1	1
ENSG00000106278	PTPRZ1	protein tyrosine phosphatase receptor type Z1	7	protein_coding	5803	P23471	-3.15693	-3.70598	-1.23696	2.29326	2.08351	2.33922	4.93862	3.74594	6.13131	-0.916631	9.08454	5.60086	1.57e-06	0.000103485	1	1
ENSG00000163739	CXCL1	C-X-C motif chemokine ligand 1	4	protein_coding	2919	P09341	-0.247793	0.39529	-1.83017	4.58156	4.56979	4.38557	5.0732	4.08101	6.06539	2.66621	11.2178	7.79988	1.81e-07	2.5e-05	1	1
ENSG00000169245	CXCL10	C-X-C motif chemokine ligand 10	4	protein_coding	3627	P02778	-3.71664	-4.09755	-3.90654	1.21714	1.19919	1.08661	5.07456	4.5331	5.61601	-1.52405	20.5499	14.0992	2.45e-10	2.89e-07	1	1
ENSG00000115252	PDE1A	phosphodiesterase 1A	2	protein_coding	5136	P54750	-3.55508	-3.70598	2.23459	3.54702	3.3341	3.31915	5.07558	2.46581	7.68535	-0.414944	4.26682	-1.30741	0.0012508	0.00855112	1	1
ENSG00000086205	FOLH1	folate hydrolase 1	11	protein_coding	2346	Q04609	-2.12477	-2.83261	-4.11421	2.15879	1.95504	2.09579	5.09373	4.21468	5.97279	-2.99216	12.7128	9.11615	4.84e-08	1.13e-05	1	1
ENSG00000038295	TLL1	tolloid like 1	4	protein_coding	7092	O43897	-1.86589	-1.95025	-3.41887	2.70593	2.67703	2.76108	5.12635	4.27837	5.97433	-2.29777	13.263	9.56144	3.09e-08	9.35e-06	1	1
ENSG00000009694	TENM1	teneurin transmembrane protein 1	X	protein_coding	10178	Q9UKZ4	-4.64345	-4.34207	0.74485	2.38298	2.19534	2.75269	5.19056	2.78212	7.599	-2.29207	4.72824	-0.511545	0.000577396	0.00497454	1	1
ENSG00000144891	AGTR1	angiotensin II receptor type 1	3	protein_coding	185	P30556	-2.58904	-2.83261	-1.54032	2.86506	2.97442	2.83839	5.21328	4.54602	5.88055	-2.61068	17.1355	12.2512	1.87e-09	1.17e-06	1	1
ENSG00000244306	DUXAP10	double homeobox A pseudogene 10	14	transcribed_processed_pseudogene	503639	NA	-3.04537	-2.74192	2.34533	4.06353	3.93699	4.23569	5.22606	2.92316	7.52895	1.07183	4.97876	-0.0904468	0.000384112	0.00377905	1	1
ENSG00000018236	CNTN1	contactin 1	12	protein_coding	1272	Q12860	-0.0066404	-0.157985	3.35613	6.37903	6.16941	6.34139	5.23277	3.6112	6.85435	-0.707518	7.07972	3.09826	1.77e-05	0.000484276	1	1
ENSG00000161267	BDH1	3-hydroxybutyrate dehydrogenase 1	3	protein_coding	622	Q02338	-4.64345	-3.88852	1.78485	2.97339	3.08807	3.02054	5.27637	2.61766	7.93508	2.79266	4.35397	-1.15524	0.00107859	0.00771068	1	1
ENSG00000082482	KCNK2	potassium two pore domain channel subfamily K member 2	1	protein_coding	3776	O95069	-1.16617	-1.12302	-1.87677	3.93738	4.0096	3.85881	5.32392	4.73009	5.91774	0.215949	19.6694	13.5993	4.28e-10	4.29e-07	1	1
ENSG00000186479	RGS7BP	regulator of G protein signaling 7 binding protein	5	protein_coding	401190	Q6MZT1	-5.50734	-5.50734	-0.817824	1.4758	1.47722	1.46578	5.4171	3.327	7.50719	-3.37148	5.6862	1.0526	0.000127434	0.00178008	1	1
ENSG00000176204	LRRTM4	leucine rich repeat transmembrane neuronal 4	2	protein_coding	80059	Q86VH4	-4.64345	-5.50734	1.32091	2.6534	2.63685	2.58808	5.5694	2.71915	8.41964	-2.77548	4.28693	-1.27222	0.00120866	0.00833988	1	1
ENSG00000185149	NPY2R	neuropeptide Y receptor Y2	4	protein_coding	4887	P49146	-5.50734	-4.63668	-5.0151	0.709298	0.513442	0.377124	5.58633	4.9141	6.25856	-3.49298	18.2212	12.9042	9.24e-10	6.72e-07	1	1
ENSG00000291300	PRSS30P	serine protease 30, pseudogene	16	lncRNA	124221	NA	-4.35035	-4.63668	-2.59931	1.96623	1.43618	1.81087	5.59987	4.51088	6.68887	-2.60371	11.2817	7.85954	1.7e-07	2.46e-05	1	1
ENSG00000187546	AGMO	alkylglycerol monooxygenase	7	protein_coding	392636	Q6ZNB7	-5.50734	-5.0073	-5.50734	0.476675	0.131728	0.45154	5.69397	4.83109	6.55686	-3.70714	14.4772	10.4784	1.21e-08	4.65e-06	1	1
ENSG00000138650	PCDH10	protocadherin 10	4	protein_coding	57575	Q9P2E7	1.24209	1.12459	-1.29908	6.2467	6.17779	6.31761	5.8915	4.71984	7.06316	0.400913	11.0318	7.62415	2.15e-07	2.78e-05	1	1
ENSG00000111058	ACSS3	acyl-CoA synthetase short chain family member 3	12	protein_coding	79611	Q9H6R3	-3.8986	-4.34207	3.42859	4.28915	4.28637	4.29175	5.89312	2.57718	9.20906	2.37385	3.89906	-1.95772	0.00236079	0.0131176	1	1
ENSG00000162989	KCNJ3	potassium inwardly rectifying channel subfamily J member 3	2	protein_coding	3760	P48549	-3.71664	-4.34207	-1.78502	2.7326	2.84126	2.75689	6.05816	4.96471	7.15162	-2.87975	12.1552	8.64416	7.79e-08	1.56e-05	1	1
ENSG00000144290	SLC4A10	solute carrier family 4 member 10	2	protein_coding	57282	Q6U841	-4.35035	-5.0073	-1.54032	2.58186	2.28764	2.59278	6.12009	4.63015	7.61002	-2.925	9.01179	5.51811	1.7e-06	0.000110004	1	1
ENSG00000067715	SYT1	synaptotagmin 1	12	protein_coding	6857	P21579	-2.37157	-2.57604	-2.02636	3.92008	3.84787	3.9021	6.21468	5.8266	6.60275	0.922719	35.1131	18.7478	6.13e-13	7.71e-09	1	1
ENSG00000287900	NA	novel transcript	2	lncRNA	NA	NA	-5.01167	-5.50734	-4.11421	1.47052	1.14291	1.476	6.24088	5.5198	6.96196	-3.63232	18.9798	13.2975	6e-10	5.23e-07	1	1
ENSG00000184408	KCND2	potassium voltage-gated channel subfamily D member 2	7	protein_coding	3751	Q9NZV8	-5.01167	-5.0073	-4.64877	1.52239	1.5655	1.48108	6.41224	5.84353	6.98095	-3.53955	24.7223	15.8459	3.13e-11	6.68e-08	1	1
ENSG00000122420	PTGFR	prostaglandin F receptor	1	protein_coding	5737	P43088	-5.01167	-5.50734	-1.01223	3.03361	2.74582	2.75479	6.68848	4.803	8.57397	0.26125	7.78263	4.03081	7.21e-06	0.000273516	1	1
ENSG00000172461	FUT9	fucosyltransferase 9	6	protein_coding	10690	Q9Y231	-5.01167	-4.63668	-5.50734	1.95116	1.60769	2.16377	6.95944	6.35442	7.56445	-3.53976	25.2219	16.0271	2.51e-11	6.28e-08	1	1
ENSG00000170396	ZNF804A	zinc finger protein 804A	2	protein_coding	91752	Q7Z570	-5.01167	-4.34207	-5.50734	2.33737	2.4562	2.29082	7.31516	6.74508	7.88523	-0.243938	28.1521	16.9035	8.05e-12	2.69e-08	1	1
ENSG00000106511	MEOX2	mesenchyme homeobox 2	7	protein_coding	4223	P50222	-5.50734	-4.63668	-4.11421	2.60851	2.64137	2.69915	7.40242	6.7071	8.09773	-3.27943	23.3466	15.2994	6.05e-11	1.1e-07	1	1
ENSG00000121871	SLITRK3	SLIT and NTRK like family member 3	3	protein_coding	22865	O94933	-2.66949	-2.74192	-3.16643	4.83384	4.7333	4.866	7.67033	7.13277	8.20789	-2.15323	31.2865	17.8627	2.24e-12	1.5e-08	1	1
ENSG00000169836	TACR3	tachykinin receptor 3	4	protein_coding	6870	P29371	-5.01167	-5.50734	-4.64877	2.90077	2.73105	2.84432	7.88131	7.08719	8.67542	-3.16145	21.7738	14.5842	1.4e-10	2.02e-07	1	1
ENSG00000206625	RNU6-1	RNA, U6 small nuclear 1	15	snRNA	26827	NA	-5.50734	-5.0073	-5.50734	3.557	3.01853	3.98766	8.86172	8.29912	9.42432	-1.2192	34.546	18.5844	7.7e-13	7.71e-09	1	1
ENSG00000114200	BCHE	butyrylcholinesterase	3	protein_coding	590	P06276	-3.8986	-3.39832	-2.13546	6.78125	6.48701	6.66625	9.78896	9.02987	10.5481	-0.11257	28.2918	16.9453	7.61e-12	2.69e-08	1	1
gene.ids	external_gene_name	description	chromosome_name	gene_biotype	entrezgene_id	uniprotswissprot	H1	H2	H3	H4	H5	H6	logFC	CI.L	CI.R	AveExpr	t	B	P.Value	adj.P.Val	sig.PVal	sig.FDR

## Sheet: Table S4E_KEGG pathway analysis
Table S5. KEGG pathway analysis for significantly regulated genes.
Pathway	Total	Expected	Hits	P.Value	FDR	KEGG Pathways
Hippo signaling pathway	154	28.5	65	5.36e-12	1.7e-09	8.76955	0.422078
Pathways in cancer	530	98.1	159	1.93e-11	3.08e-09	8.51145	0.3
MAPK signaling pathway	295	54.6	92	6.02e-08	3.19e-06	5.49621	0.311864
Endocytosis	244	45.2	79	9.24e-08	4.2e-06	5.37675	0.32377
TGF-beta signaling pathway	92	17	37	8.94e-07	2.82e-05	4.54975	0.402174
Pancreatic cancer	75	13.9	32	1.04e-06	2.82e-05	4.54975	0.426667
Th17 cell differentiation	107	19.8	41	1.06e-06	2.82e-05	4.54975	0.383178
Cell cycle	124	23	45	1.89e-06	4.62e-05	4.33536	0.362903
Oxidative phosphorylation	133	24.6	47	2.66e-06	6.03e-05	4.21968	0.353383
Adherens junction	72	13.3	30	4.05e-06	8.59e-05	4.06601	0.416667
Focal adhesion	199	36.8	63	4.34e-06	8.63e-05	4.06399	0.316583
Proteoglycans in cancer	201	37.2	63	6.27e-06	0.000111	3.95468	0.313433
Ubiquitin mediated proteolysis	137	25.4	47	6.73e-06	0.000113	3.94692	0.343066
Breast cancer	147	27.2	49	1.07e-05	0.000161	3.79317	0.333333
Cellular senescence	160	29.6	52	1.3e-05	0.00018	3.74473	0.325
Chagas disease (American trypanosomiasis)	103	19.1	37	1.99e-05	0.000263	3.58004	0.359223
Th1 and Th2 cell differentiation	92	17	34	2.16e-05	0.000274	3.56225	0.369565
HIF-1 signaling pathway	100	18.5	36	2.43e-05	0.000297	3.52724	0.36
Viral carcinogenesis	201	37.2	61	2.66e-05	0.000313	3.50446	0.303483
RNA transport	165	30.5	51	7.08e-05	0.00075	3.12494	0.309091
