# Supplementary material for: Loss of FAM60A disrupts Sin3/HDAC control of the Hippo signaling and promotes oncogenic YAP1 activation
Source: Cell Death Dis. 2026 Apr 27;17(1):560. doi: 10.1038/s41419-026-08778-y (PMC13254352; doi:10.1038/s41419-026-08778-y)
Supplement: Supplementary file 13 — Supplementary Table 5 [file 41419_2026_8778_MOESM13_ESM.xlsx]

## Sheet: MassIVE
Experiment Name	Experiment Description	Name	Folder on MassIVE	Direct link to MassIVE entry (with simproteomics login)	MassIVE Accession	FTP to data on MassIVE	ProteomeXChange	First Published in
Control pcDNA Halo #11	Control: transient transfection	Hs293_Txf_Halo_Control	Hs293_Txf_Halo_1_HRTEV_Ti_1	https://massive.ucsd.edu/ProteoSAFe/dataset.jsp?task=bbee338d50d545a0a3626b3e324642b2	MSV000093845	ftp://MSV000093845@massive.ucsd.edu	PXD048475
Control pcDNA Halo #12	Control: transient transfection	Hs293_Txf_Halo_Control	Hs293_Txf_Halo_2_HRTEV_Ti_1
Control pcDNA Halo #13	Control: transient transfection	Hs293_Txf_Halo_Control	Hs293_Txf_Halo_3_HRTEV_Ti_1
Control pcDNA Halo #2	Control: transient transfection	Hs293_Txf_Halo_Control	Hs293_Txf_HaloctrlpcDNA_HRTEV_Ti_2					Banks, C. A. S. et al. Controlling for gene expression changes in transcription factor protein networks. Mol. Cell. Proteomics 13, 1510–22 (2014).
Control pcDNA Halo #3	Control: transient transfection	Hs293_Txf_Halo_Control	Hs293_Txf_HaloctrlpcDNA_HRTEV_Ti_3					Banks, C. A. S. et al. Controlling for gene expression changes in transcription factor protein networks. Mol. Cell. Proteomics 13, 1510–22 (2014).
Control pcDNA Halo #4	Control: transient transfection	Hs293_Txf_Halo_Control	Hs293_Txf_HaloctrlpcDNA_HRTEV_Ti_4					Banks, C. A. S. et al. Controlling for gene expression changes in transcription factor protein networks. Mol. Cell. Proteomics 13, 1510–22 (2014).
Control pcDNA Halo #5	Control: transient transfection	Hs293_Txf_Halo_Control	Hs293_Txf_HaloctrlpcDNA_HRTEV_Ti_5					Banks, C. A. S. et al. Controlling for gene expression changes in transcription factor protein networks. Mol. Cell. Proteomics 13, 1510–22 (2014).
Control pcDNA Halo #6	Control: transient transfection	Hs293_Txf_Halo_Control	Hs293_Txf_HaloctrlpcDNA_HRTEV_Ti_6					Banks, C. A. S. et al. Controlling for gene expression changes in transcription factor protein networks. Mol. Cell. Proteomics 13, 1510–22 (2014).
Control pcDNA Halo #7	Control: transient transfection	Hs293_Txf_Halo_Control	Hs293_Txf_HaloctrlpcDNA_HRTEV_Ti_7					Banks, C. A. S. et al. Controlling for gene expression changes in transcription factor protein networks. Mol. Cell. Proteomics 13, 1510–22 (2014).
Control pcDNA Halo #8	Control: transient transfection	Hs293_Txf_Halo_Control	Hs293_Txf_HaloctrlpcDNA_HRTEV_Ti_8					Banks, C. A. S. et al. Controlling for gene expression changes in transcription factor protein networks. Mol. Cell. Proteomics 13, 1510–22 (2014).
Control pcDNA Halo #9	Control: transient transfection	Hs293_Txf_Halo_Control	Hs293_Txf_HaloctrlpcDNA_HRTEV_Ti_9					Banks, C. A. S. et al. Controlling for gene expression changes in transcription factor protein networks. Mol. Cell. Proteomics 13, 1510–22 (2014).
Control pcDNA Halo #10	Control: transient transfection	Hs293_Txf_Halo_Control	Hs293_Txf_HaloctrlpcDNA_HRTEV_Ti_10					Banks, C. A. S. et al. Controlling for gene expression changes in transcription factor protein networks. Mol. Cell. Proteomics 13, 1510–22 (2014).
HaloHDAC1 #1	Halo-HDAC1: transient transfection				MSV000081363			Banks, C. A. S. et al. Differential HDAC1/2 network analysis reveals a role for prefoldin/CCT in HDAC1/2 complex assembly. Sci. Rep. (2018).
HaloHDAC1 #2	Halo-HDAC1: transient transfection							Banks, C. A. S. et al. Differential HDAC1/2 network analysis reveals a role for prefoldin/CCT in HDAC1/2 complex assembly. Sci. Rep. (2018).
HaloHDAC1 #3	Halo-HDAC1: transient transfection							Banks, C. A. S. et al. Differential HDAC1/2 network analysis reveals a role for prefoldin/CCT in HDAC1/2 complex assembly. Sci. Rep. (2018).
HaloHDAC2 #1	Halo-HDAC2: transient transfection				MSV000081356			Banks, C. A. S. et al. Differential HDAC1/2 network analysis reveals a role for prefoldin/CCT in HDAC1/2 complex assembly. Sci. Rep. (2018).
HaloHDAC2 #2	Halo-HDAC2: transient transfection							Banks, C. A. S. et al. Differential HDAC1/2 network analysis reveals a role for prefoldin/CCT in HDAC1/2 complex assembly. Sci. Rep. (2018).
HaloHDAC2 #3	Halo-HDAC2: transient transfection							Banks, C. A. S. et al. Differential HDAC1/2 network analysis reveals a role for prefoldin/CCT in HDAC1/2 complex assembly. Sci. Rep. (2018).
HaloSUDS3 #1	HaloSUDS3: transient transfection	Hs293_Txf_Halo_SUDS3	Hs293_Txf_Halo_SUDS3_HRTEV_Ti_1	https://massive.ucsd.edu/ProteoSAFe/dataset.jsp?task=f80c985f3570458580f1e0dcb6b2183e	MSV000093811	ftp://MSV000093811@massive.ucsd.edu	PXD048398	Banks, C. A. S. et al. A Structured Workflow for Mapping Human Sin3 Histone Deacetylase Complex Interactions Using Halo-MudPIT Affinity-Purification Mass Spectrometry. Mol. Cell. Proteomics 17, 1432–1447 (2018).
HaloSUDS3 #2	HaloSUDS3: transient transfection	Hs293_Txf_Halo_SUDS3	Hs293_Txf_Halo_SUDS3_HRTEV_Ti_2					Banks, C. A. S. et al. A Structured Workflow for Mapping Human Sin3 Histone Deacetylase Complex Interactions Using Halo-MudPIT Affinity-Purification Mass Spectrometry. Mol. Cell. Proteomics 17, 1432–1447 (2018).
HaloSUDS3 #3	HaloSUDS3: transient transfection	Hs293_Txf_Halo_SUDS3	Hs293_Txf_Halo_SUDS3_HRTEV_Ti_3					Banks, C. A. S. et al. A Structured Workflow for Mapping Human Sin3 Histone Deacetylase Complex Interactions Using Halo-MudPIT Affinity-Purification Mass Spectrometry. Mol. Cell. Proteomics 17, 1432–1447 (2018).
HaloSAP30 #1	HaloSAP30: transient transfection	Hs293_Txf_Halo_SAP30	Hs293_Txf_Halo_SAP30_HRTEV_Ti_1	https://massive.ucsd.edu/ProteoSAFe/dataset.jsp?task=66153fc4e29c4c7c9b2297dfbd99c5bc	MSV000093809	ftp://MSV000093809@massive.ucsd.edu	PXD048396	Banks, C. A. S. et al. A Structured Workflow for Mapping Human Sin3 Histone Deacetylase Complex Interactions Using Halo-MudPIT Affinity-Purification Mass Spectrometry. Mol. Cell. Proteomics 17, 1432–1447 (2018).
HaloSAP30 #2	HaloSAP30: transient transfection	Hs293_Txf_Halo_SAP30	Hs293_Txf_Halo_SAP30_HRTEV_Ti_2					Banks, C. A. S. et al. A Structured Workflow for Mapping Human Sin3 Histone Deacetylase Complex Interactions Using Halo-MudPIT Affinity-Purification Mass Spectrometry. Mol. Cell. Proteomics 17, 1432–1447 (2018).
HaloSAP30 #3	HaloSAP30: transient transfection	Hs293_Txf_Halo_SAP30	Hs293_Txf_Halo_SAP30_HRTEV_Ti_3					Banks, C. A. S. et al. A Structured Workflow for Mapping Human Sin3 Histone Deacetylase Complex Interactions Using Halo-MudPIT Affinity-Purification Mass Spectrometry. Mol. Cell. Proteomics 17, 1432–1447 (2018).
HaloSAP30L #1	HaloSAP30L: transient transfection	Hs293_Txf_Halo_SAP30L	Hs293_Txf_Halo_SAP30L_HRTEV_Ti_1	https://massive.ucsd.edu/ProteoSAFe/dataset.jsp?task=fc6a89074c9a49ec8b6f9bc34caf320c	MSV000093810	ftp://MSV000093810@massive.ucsd.edu	PXD048397
HaloSAP30L #2	HaloSAP30L: transient transfection	Hs293_Txf_Halo_SAP30L	Hs293_Txf_Halo_SAP30L_HRTEV_Ti_2
HaloSAP30L #3	HaloSAP30L: transient transfection	Hs293_Txf_Halo_SAP30L	Hs293_Txf_Halo_SAP30L_HRTEV_Ti_3
HaloARID4A #1	HaloARID4A: transient transfection	Hs293_Txf_Halo_ARID4A	Hs293_Txf_Halo_ARID4A_HRTEV_Ti_1	https://massive.ucsd.edu/ProteoSAFe/dataset.jsp?task=ee6b3da549244ff49eba4a8f0a16683a	MSV000093808	ftp://MSV000093808@massive.ucsd.edu	PXD048395
HaloARID4A #2	HaloARID4A: transient transfection	Hs293_Txf_Halo_ARID4A	Hs293_Txf_Halo_ARID4A_HRTEV_Ti_2
HaloARID4A #3	HaloARID4A: transient transfection	Hs293_Txf_Halo_ARID4A	Hs293_Txf_Halo_ARID4A_HRTEV_Ti_3
HaloING1 #1	HaloING1 : transient transfection	Hs293_Txf_Halo_ING1	Hs293_Txf_Halo_ING1_HRTEV_Ti_1	https://massive.ucsd.edu/ProteoSAFe/dataset.jsp?task=7837b2393b9f450a82622cefd80783be	MSV000093806	ftp://MSV000093806@massive.ucsd.edu	PXD048392
HaloING1 #2	HaloING1 : transient transfection	Hs293_Txf_Halo_ING1	Hs293_Txf_Halo_ING1_HRTEV_Ti_2
HaloING1 #3	HaloING1 : transient transfection	Hs293_Txf_Halo_ING1	Hs293_Txf_ING1_Halo_HRTEV_Ti_1
HaloING2 #1	HaloING2: transient transfection	Hs293_Txf_Halo_ING2	Hs293_Txf_Halo_ING2_HRTEV_Ti_1	https://massive.ucsd.edu/ProteoSAFe/dataset.jsp?task=31b271f7908a433d8cbd086bf95e50ad	MSV000093807	ftp://MSV000093807@massive.ucsd.edu	PXD048394
HaloING2 #2	HaloING2: transient transfection	Hs293_Txf_Halo_ING2	Hs293_Txf_Halo_ING2_HRTEV_Ti_2
HaloING2 #3	HaloING2: transient transfection	Hs293_Txf_Halo_ING2	Hs293_Txf_Halo_ING2_HRTEV_Ti_3
HaloSIN3A #1	Halo-SIN3A: transient transfection	Hs293_Txf_Halo_Sin3A	Hs293_Txf_Halo_Sin3A_HRTEV_Ti_1	https://massive.ucsd.edu/ProteoSAFe/dataset.jsp?task=b82c9f0ff85d4b608c5fa32f09ded337	MSV000093814	ftp://MSV000093814@massive.ucsd.edu	PXD048399
HaloSIN3A#2	Halo-SIN3A: transient transfection	Hs293_Txf_Halo_Sin3A	Hs293_Txf_Halo_Sin3A_HRTEV_Ti_2
HaloSIN3A #3	Halo-SIN3A: transient transfection	Hs293_Txf_Halo_Sin3A	Hs293_Txf_Halo_Sin3A_HRTEV_Ti_3
Halo_SIN3A_del_1_1	Halo-SIN3A DPAH1 transient transfection	Hs293_Txf_Halo_Sin3A_del-PAH1	Hs293_Txf_Halo_Sin3A_del-PAH1_Ti_1	https://massive.ucsd.edu/ProteoSAFe/dataset.jsp?task=1ca548fa13384908ad886403dcb1845e	MSV000093818	ftp://MSV000093818@massive.ucsd.edu	PXD048403
Halo_SIN3A_del_1_2	Halo-SIN3A DPAH1 transient transfection	Hs293_Txf_Halo_Sin3A_del-PAH1	Hs293_Txf_Halo_Sin3A_del-PAH1_Ti_2
Halo_SIN3A_del_1_3	Halo-SIN3A DPAH1 transient transfection	Hs293_Txf_Halo_Sin3A_del-PAH1	Hs293_Txf_Halo_Sin3A_del-PAH1_Ti_3
Halo_SIN3A_del_1_4	Halo-SIN3A DPAH1 transient transfection	Hs293_Txf_Halo_Sin3A_del-PAH1	Hs293_Txf_Halo_Sin3A_del-PAH1_Ti_4
Halo_SIN3A_del_2_1	Halo-SIN3A DPAH2 transient transfection	Hs293_Txf_Halo_Sin3A_del-PAH2	Hs293_Txf_Halo_Sin3A_del-PAH2_Ti_1	https://massive.ucsd.edu/ProteoSAFe/dataset.jsp?task=e02ac44c59f14a35b14daffd02c4f08e	MSV000093819	ftp://MSV000093819@massive.ucsd.edu	PXD048404
Halo_SIN3A_del_2_2	Halo-SIN3A DPAH2 transient transfection	Hs293_Txf_Halo_Sin3A_del-PAH2	Hs293_Txf_Halo_Sin3A_del-PAH2_Ti_2
Halo_SIN3A_del_2_3	Halo-SIN3A DPAH2 transient transfection	Hs293_Txf_Halo_Sin3A_del-PAH2	Hs293_Txf_Halo_Sin3A_del-PAH2_Ti_3
Halo_SIN3A_del_2_4	Halo-SIN3A DPAH2 transient transfection	Hs293_Txf_Halo_Sin3A_del-PAH2	Hs293_Txf_Halo_Sin3A_del-PAH2_Ti_4
Halo_SIN3A_del_3_1	Halo-SIN3A DPAH3 transient transfection	Hs293_Txf_Halo_Sin3A_del-PAH3	Hs293_Txf_Halo_Sin3A_del-PAH3_Ti_1	https://massive.ucsd.edu/ProteoSAFe/dataset.jsp?task=35441d9e44b94295b0d74edd221347db	MSV000093820	ftp://MSV000093820@massive.ucsd.edu	PXD048405	Banks, C. A. S. et al. Integrative Modeling of a Sin3/HDAC Complex Sub-structure. Cell Rep. 31, 107516 (2020).
Halo_SIN3A_del_3_2	Halo-SIN3A DPAH3 transient transfection	Hs293_Txf_Halo_Sin3A_del-PAH3	Hs293_Txf_Halo_Sin3A_del-PAH3_Ti_2					Banks, C. A. S. et al. Integrative Modeling of a Sin3/HDAC Complex Sub-structure. Cell Rep. 31, 107516 (2020).
Halo_SIN3A_del_3_3	Halo-SIN3A DPAH3 transient transfection	Hs293_Txf_Halo_Sin3A_del-PAH3	Hs293_Txf_Halo_Sin3A_del-PAH3_Ti_3					Banks, C. A. S. et al. Integrative Modeling of a Sin3/HDAC Complex Sub-structure. Cell Rep. 31, 107516 (2020).
Halo_SIN3A_del_3_4	Halo-SIN3A DPAH3 transient transfection	Hs293_Txf_Halo_Sin3A_del-PAH3	Hs293_Txf_Halo_Sin3A_del-PAH3_Ti_4					Banks, C. A. S. et al. Integrative Modeling of a Sin3/HDAC Complex Sub-structure. Cell Rep. 31, 107516 (2020).
Halo_SIN3A_del_4_1	Halo-SIN3A DSUDS3 & SAP130 transient transfection	Hs293_Txf_Halo_Sin3A_del-SUDS3_del-SAP130	Hs293_Txf_Halo_Sin3A_del-SUDS3_del-SAP130_Ti_1	https://massive.ucsd.edu/ProteoSAFe/dataset.jsp?task=ba1ad20b6ece4f548517bf1e7fd84cae	MSV000093823	ftp://MSV000093823@massive.ucsd.edu	PXD048408
Halo_SIN3A_del_4_2	Halo-SIN3A DSUDS3 & SAP130 transient transfection	Hs293_Txf_Halo_Sin3A_del-SUDS3_del-SAP130	Hs293_Txf_Halo_Sin3A_del-SUDS3_del-SAP130_Ti_2
Halo_SIN3A_del_4_3	Halo-SIN3A DSUDS3 & SAP130 transient transfection	Hs293_Txf_Halo_Sin3A_del-SUDS3_del-SAP130	Hs293_Txf_Halo_Sin3A_del-SUDS3_del-SAP130_Ti_3
Halo_SIN3A_del_4_4	Halo-SIN3A DSUDS3 & SAP130 transient transfection	Hs293_Txf_Halo_Sin3A_del-SUDS3_del-SAP130	Hs293_Txf_Halo_Sin3A_del-SUDS3_del-SAP130_Ti_4
Halo_SIN3A_del_5_1	Halo-SIN3A DHID transient transfection 293T cells	Hs293_Txf_Halo_Sin3A_del-HID	Hs293_Txf_Halo_Sin3A_del-HID_Ti_1	https://massive.ucsd.edu/ProteoSAFe/dataset.jsp?task=8eda33132abd41cda20a4360e9097103	MSV000093817	ftp://MSV000093817@massive.ucsd.edu	PXD048402	Banks, C. A. S. et al. Integrative Modeling of a Sin3/HDAC Complex Sub-structure. Cell Rep. 31, 107516 (2020).
Halo_SIN3A_del_5_2	Halo-SIN3A DHID transient transfection 293T cells	Hs293_Txf_Halo_Sin3A_del-HID	Hs293_Txf_Halo_Sin3A_del-HID_Ti_2					Banks, C. A. S. et al. Integrative Modeling of a Sin3/HDAC Complex Sub-structure. Cell Rep. 31, 107516 (2020).
Halo_SIN3A_del_5_3	Halo-SIN3A DHID transient transfection 293T cells	Hs293_Txf_Halo_Sin3A_del-HID	Hs293_Txf_Halo_Sin3A_del-HID_Ti_3					Banks, C. A. S. et al. Integrative Modeling of a Sin3/HDAC Complex Sub-structure. Cell Rep. 31, 107516 (2020).
Halo_SIN3A_del_5_4	Halo-SIN3A DHID transient transfection 293T cells	Hs293_Txf_Halo_Sin3A_del-HID	Hs293_Txf_Halo_Sin3A_del-HID_Ti_4					Banks, C. A. S. et al. Integrative Modeling of a Sin3/HDAC Complex Sub-structure. Cell Rep. 31, 107516 (2020).
Halo_SIN3A_del_6_1	Halo-SIN3A DPAH4 transient transfection 293T cells	Hs293_Txf_Halo_Sin3A_del-PAH4	Hs293_Txf_Halo_Sin3A_del-PAH4_Ti_1	https://massive.ucsd.edu/ProteoSAFe/dataset.jsp?task=2c20578641e94610b04328792496f5ac	MSV000093821	ftp://MSV000093821@massive.ucsd.edu	PXD048406A	Banks, C. A. S. et al. Integrative Modeling of a Sin3/HDAC Complex Sub-structure. Cell Rep. 31, 107516 (2020).
Halo_SIN3A_del_6_2	Halo-SIN3A DPAH4 transient transfection 293T cells	Hs293_Txf_Halo_Sin3A_del-PAH4	Hs293_Txf_Halo_Sin3A_del-PAH4_Ti_2					Banks, C. A. S. et al. Integrative Modeling of a Sin3/HDAC Complex Sub-structure. Cell Rep. 31, 107516 (2020).
Halo_SIN3A_del_6_3	Halo-SIN3A DPAH4 transient transfection 293T cells	Hs293_Txf_Halo_Sin3A_del-PAH4	Hs293_Txf_Halo_Sin3A_del-PAH4_Ti_3					Banks, C. A. S. et al. Integrative Modeling of a Sin3/HDAC Complex Sub-structure. Cell Rep. 31, 107516 (2020).
Halo_SIN3A_del_6_4	Halo-SIN3A DPAH4 transient transfection 293T cells	Hs293_Txf_Halo_Sin3A_del-PAH4	Hs293_Txf_Halo_Sin3A_del-PAH4_Ti_4					Banks, C. A. S. et al. Integrative Modeling of a Sin3/HDAC Complex Sub-structure. Cell Rep. 31, 107516 (2020).
Halo_SIN3A_del_7_1	Halo-SIN3A DHCR transient transfection 293T cells	Hs293_Txf_Halo_Sin3A_del-HCR	Hs293_Txf_Halo_Sin3A_del-HCR_Ti_1	https://massive.ucsd.edu/ProteoSAFe/dataset.jsp?task=7adf54885bb845879a0a0c4f4c129e56	MSV000093816	ftp://MSV000093816@massive.ucsd.edu	PXD048401
Halo_SIN3A_del_7_2	Halo-SIN3A DHCR transient transfection 293T cells	Hs293_Txf_Halo_Sin3A_del-HCR	Hs293_Txf_Halo_Sin3A_del-HCR_Ti_2
Halo_SIN3A_del_7_3	Halo-SIN3A DHCR transient transfection 293T cells	Hs293_Txf_Halo_Sin3A_del-HCR	Hs293_Txf_Halo_Sin3A_del-HCR_Ti_3
Halo_SIN3A_del_8_1	Halo-SIN3A D7 poly-Glu transient transfection 293T cells	Hs293_Txf_Halo_Sin3A_del-7xPolyGlu	Hs293_Txf_Halo_Sin3A_del-7xPolyGlu_Ti_1	https://massive.ucsd.edu/ProteoSAFe/dataset.jsp?task=e0c4b7647ce74dd68b2725e5ac25cc68	MSV000093815	ftp://MSV000093815@massive.ucsd.edu	PXD048400
Halo_SIN3A_del_8_2	Halo-SIN3A D7 poly-Glu transient transfection 293T cells	Hs293_Txf_Halo_Sin3A_del-7xPolyGlu	Hs293_Txf_Halo_Sin3A_del-7xPolyGlu_Ti_2
Halo_SIN3A_del_8_3	Halo-SIN3A D7 poly-Glu transient transfection 293T cells	Hs293_Txf_Halo_Sin3A_del-7xPolyGlu	Hs293_Txf_Halo_Sin3A_del-7xPolyGlu_Ti_3
Halo_SIN3A_del_9_1	Halo-SIN3A Dproline rich transient transfection 293T cells	Hs293_Txf_Halo_Sin3A_del-ProRich	Hs293_Txf_Halo_Sin3A_del-ProRich_Ti_1	https://massive.ucsd.edu/ProteoSAFe/dataset.jsp?task=2f42f1a7a86f45188408a99f13d44f87	MSV000093822	ftp://MSV000093822@massive.ucsd.edu	PXD048407
Halo_SIN3A_del_9_2	Halo-SIN3A Dproline rich transient transfection 293T cells	Hs293_Txf_Halo_Sin3A_del-ProRich	Hs293_Txf_Halo_Sin3A_del-ProRich_Ti_2
Halo_SIN3A_del_9_3	Halo-SIN3A Dproline rich transient transfection 293T cells	Hs293_Txf_Halo_Sin3A_del-ProRich	Hs293_Txf_Halo_Sin3A_del-ProRich_Ti_3
Halo_FAM60A_1	Halo-FAM60A transient transfection 293T cells	Hs293_Txf_HaloFAM60A	Hs293_Txf_Halo_FAM60A_HRTEV_Ti_1	https://massive.ucsd.edu/ProteoSAFe/dataset.jsp?task=140472eec347404d837ea59da46d936e	MSV000093824	ftp://MSV000093824@massive.ucsd.edu	PXD048409
Halo_FAM60A_2	Halo-FAM60A transient transfection 293T cells	Hs293_Txf_HaloFAM60A	Hs293_Txf_Halo_FAM60A_HRTEV_Ti_2
Halo_FAM60A_3	Halo-FAM60A transient transfection 293T cells	Hs293_Txf_HaloFAM60A	Hs293_Txf_Halo_FAM60A_HRTEV_Ti_3
Halo_FAM60A_4	Halo-FAM60A transient transfection 293T cells	Hs293_Txf_HaloFAM60A	Hs293_Txf_Halo_FAM60A_HRTEV_Ti_4
Halo_FAM60A_5	Halo-FAM60A transient transfection 293T cells	Hs293_Txf_HaloFAM60A	Hs293_Txf_Halo_FAM60A_HRTEV_Ti_5
Halo_FAM60A_M1_1	Halo-FAM60A_1_148aa D1 transient transfection 293T cells	Hs293_Txf_HaloFAM60A_M1_AAs1-148	Hs293_Txf_Halo_FAM60A_M1_HRTEV_Ti_1	https://massive.ucsd.edu/ProteoSAFe/dataset.jsp?task=9d3dcc159a6c42f191776279f8b7e9be	MSV000093852	ftp://MSV000093852@massive.ucsd.edu	PXD048512
Halo_FAM60A_M1_2	Halo-FAM60A_1_148aa D1 transient transfection 293T cells	Hs293_Txf_HaloFAM60A_M1_AAs1-148	Hs293_Txf_Halo_FAM60A_M1_HRTEV_Ti_2
Halo_FAM60A_M1_3	Halo-FAM60A_1_148aa D1 transient transfection 293T cells	Hs293_Txf_HaloFAM60A_M1_AAs1-148	Hs293_Txf_Halo_FAM60A_M1_HRTEV_Ti_3
Halo_FAM60A_M2_1	Halo-FAM60A_1_95aa D2 transient transfection 293T cells	Hs293_Txf_HaloFAM60A_M2_AAs1-95	Hs293_Txf_Halo_FAM60A_M2_HRTEV_Ti_3
Halo_FAM60A_M2_2	Halo-FAM60A_1_95aa D2 transient transfection 293T cells	Hs293_Txf_HaloFAM60A_M2_AAs1-95	Hs293_Txf_Halo_Fam60A_M2_HRTEV_Ti_1
Halo_FAM60A_M2_3	Halo-FAM60A_1_95aa D2 transient transfection 293T cells	Hs293_Txf_HaloFAM60A_M2_AAs1-95	Hs293_Txf_Halo_Fam60A_M2_HRTEV_Ti_2
Halo_FAM60A_M3_1	Halo-FAM60A_95_148aa D3 transient transfection 293T cells	Hs293_Txf_HaloFAM60A_M3_AAs95-148	Hs293_Txf_Halo_FAM60A_M3_HRTEV_Ti_1
Halo_FAM60A_M3_2	Halo-FAM60A_95_148aa D3 transient transfection 293T cells	Hs293_Txf_HaloFAM60A_M3_AAs95-148	Hs293_Txf_Halo_FAM60A_M3_HRTEV_Ti_2
Halo_FAM60A_M3_3	Halo-FAM60A_95_148aa D3 transient transfection 293T cells	Hs293_Txf_HaloFAM60A_M3_AAs95-148	Hs293_Txf_Halo_FAM60A_M3_HRTEV_Ti_3
Halo_FAM60A_M4_1	Halo-FAM60A_148_221aa D4 transient transfection 293T cells	Hs293_Txf_HaloFAM60A_M4_AAs148-221	Hs293_Txf_Halo_FAM60A_M4_HRTEV_Ti_1
Halo_FAM60A_M4_2	Halo-FAM60A_148_221aa D4 transient transfection 293T cells	Hs293_Txf_HaloFAM60A_M4_AAs148-221	Hs293_Txf_Halo_FAM60A_M4_HRTEV_Ti_2
Halo_FAM60A_M4_3	Halo-FAM60A_148_221aa D4 transient transfection 293T cells	Hs293_Txf_HaloFAM60A_M4_AAs148-221	Hs293_Txf_Halo_FAM60A_M4_HRTEV_Ti_3
Halo_FAM60A_Benz_1	Halo_FAM60A is treated with Benzonase Nuclease	Hs293_Txf_HaloFAM60A_Benz	Hs293_Txf_Halo_FAM60A_Benz_Ti_1	https://massive.ucsd.edu/ProteoSAFe/dataset.jsp?task=0ac69af9a9bb4b1ca3a5c0f04ca22e1f	MSV000093825	ftp://MSV000093825@massive.ucsd.edu	PXD048410
Halo_FAM60A_Benz_2	Halo_FAM60A is treated with Benzonase Nuclease	Hs293_Txf_HaloFAM60A_Benz	Hs293_Txf_Halo_FAM60A_Benz_Ti_2
Halo_FAM60A_Benz_3	Halo_FAM60A is treated with Benzonase Nuclease	Hs293_Txf_HaloFAM60A_Benz	Hs293_Txf_Halo_FAM60A_Benz_Ti_3
Halo_FAM60A_Benz_4	Halo_FAM60A is treated with Benzonase Nuclease	Hs293_Txf_HaloFAM60A_Benz	Hs293_Txf_Halo_FAM60A_Benz_Ti_4
Halo_FAM60A_Benz_5	Halo_FAM60A is treated with Benzonase Nuclease	Hs293_Txf_HaloFAM60A_Benz	Hs293_Txf_Halo_FAM60A_Benz_Ti_5
Halo_FAM60A_Benz_6	Halo_FAM60A is treated with Benzonase Nuclease	Hs293_Txf_HaloFAM60A_Benz	Hs293_Txf_Halo_FAM60A_Benz_Ti_6
Halo_Fam60A_FC_B_3_1	Halo_Fam60A affinity purified and size exclution with AKTA	Hs293_Txf_Halo_FAM60A_SEC_Rep1	Hs293_Txf_Halo_FAM60A_AKTA_B_3_Ti_1	https://massive.ucsd.edu/ProteoSAFe/dataset.jsp?task=90f184cde5364502b9da24f583e3525b	MSV000093835	ftp://MSV000093835@massive.ucsd.edu	PXD048466
Halo_Fam60A_FC_B_4_1	Halo_Fam60A affinity purified and size exclution with AKTA	Hs293_Txf_Halo_FAM60A_SEC_Rep1	Hs293_Txf_Halo_Fam60A_AKTA_B_4_Ti_1
Halo_Fam60A_FC_B_5_1	Halo_Fam60A affinity purified and size exclution with AKTA	Hs293_Txf_Halo_FAM60A_SEC_Rep1	Hs293_Txf_Halo_FAM60A_AKTA_B_5_Ti_1
Halo_Fam60A_FC_B_6_1	Halo_Fam60A affinity purified and size exclution with AKTA	Hs293_Txf_Halo_FAM60A_SEC_Rep1	Hs293_Txf_Halo_Fam60A_AKTA_B_6_Ti_1
Halo_Fam60A_FC_B_7_1	Halo_Fam60A affinity purified and size exclution with AKTA	Hs293_Txf_Halo_FAM60A_SEC_Rep1	Hs293_Txf_Halo_FAM60A_AKTA_B_7_Ti_1
Halo_Fam60A_FC_B_8_1	Halo_Fam60A affinity purified and size exclution with AKTA	Hs293_Txf_Halo_FAM60A_SEC_Rep1	Hs293_Txf_Halo_Fam60A_AKTA_B_8_Ti_1
Halo_Fam60A_FC_B_9_1	Halo_Fam60A affinity purified and size exclution with AKTA	Hs293_Txf_Halo_FAM60A_SEC_Rep1	Hs293_Txf_Halo_FAM60A_AKTA_B_9_Ti_1
Halo_Fam60A_FC_B_10_1	Halo_Fam60A affinity purified and size exclution with AKTA	Hs293_Txf_Halo_FAM60A_SEC_Rep1	Hs293_Txf_Halo_FAM60A_AKTA_B_10_Ti_1
Halo_Fam60A_FC_B_11_1	Halo_Fam60A affinity purified and size exclution with AKTA	Hs293_Txf_Halo_FAM60A_SEC_Rep1	Hs293_Txf_Halo_FAM60A_AKTA_B_11_Ti_1
Halo_Fam60A_FC_B_12_1	Halo_Fam60A affinity purified and size exclution with AKTA	Hs293_Txf_Halo_FAM60A_SEC_Rep1	Hs293_Txf_Halo_FAM60A_AKTA_B_12_Ti_1
Halo_Fam60A_FC_C_1_1	Halo_Fam60A affinity purified and size exclution with AKTA	Hs293_Txf_Halo_FAM60A_SEC_Rep1	Hs293_Txf_Halo_FAM60A_AKTA_C_1_Ti_1
Halo_Fam60A_FC_C_2_1	Halo_Fam60A affinity purified and size exclution with AKTA	Hs293_Txf_Halo_FAM60A_SEC_Rep1	Hs293_Txf_Halo_FAM60A_AKTA_C_2_Ti_1
Halo_Fam60A_FC_C_3_1	Halo_Fam60A affinity purified and size exclution with AKTA	Hs293_Txf_Halo_FAM60A_SEC_Rep1	Hs293_Txf_Halo_FAM60A_AKTA_C_3_Ti_1
Halo_Fam60A_FC_C_4_1	Halo_Fam60A affinity purified and size exclution with AKTA	Hs293_Txf_Halo_FAM60A_SEC_Rep1	Hs293_Txf_Halo_FAM60A_AKTA_C_4_Ti_1
Halo_Fam60A_FC_C_5_1	Halo_Fam60A affinity purified and size exclution with AKTA	Hs293_Txf_Halo_FAM60A_SEC_Rep1	Hs293_Txf_Halo_FAM60A_AKTA_C_5_Ti_1
Halo_Fam60A_FC_C_6_1	Halo_Fam60A affinity purified and size exclution with AKTA	Hs293_Txf_Halo_FAM60A_SEC_Rep1	Hs293_Txf_Halo_FAM60A_AKTA_C_6_Ti_1
Halo_Fam60A_FC_C_7_1	Halo_Fam60A affinity purified and size exclution with AKTA	Hs293_Txf_Halo_FAM60A_SEC_Rep1	Hs293_Txf_Halo_Fam60A_AKTA_C_7_Ti_1
Halo_Fam60A_FC_C_8_1	Halo_Fam60A affinity purified and size exclution with AKTA	Hs293_Txf_Halo_FAM60A_SEC_Rep1	Hs293_Txf_Halo_FAM60A_AKTA_C_8_Ti_1
Halo_Fam60A_FC_C_9_1	Halo_Fam60A affinity purified and size exclution with AKTA	Hs293_Txf_Halo_FAM60A_SEC_Rep1	Hs293_Txf_Halo_FAM60A_AKTA_C_9_Ti_1
Halo_Fam60A_FC_C_10_1	Halo_Fam60A affinity purified and size exclution with AKTA	Hs293_Txf_Halo_FAM60A_SEC_Rep1	Hs293_Txf_Halo_FAM60A_AKTA_C_10_Ti_1
Halo_Fam60A_FC_C_11_1	Halo_Fam60A affinity purified and size exclution with AKTA	Hs293_Txf_Halo_FAM60A_SEC_Rep1	Hs293_Txf_Halo_FAM60A_AKTA_C_11_Ti_1
Halo_Fam60A_FC_C_12_1	Halo_Fam60A affinity purified and size exclution with AKTA	Hs293_Txf_Halo_FAM60A_SEC_Rep1	Hs293_Txf_Halo_FAM60A_AKTA_C_12_Ti_1
Halo_Fam60A_FC_B_3_2	Halo_Fam60A affinity purified and size exclution with AKTA	Hs293_Txf_Halo_FAM60A_SEC_Rep2	Hs293_Txf_Halo_Fam60A_AKTA_B_3_Ti_2	https://massive.ucsd.edu/ProteoSAFe/dataset.jsp?task=70949e70e12140ea87cc2a762943d8bf	MSV000093836	ftp://MSV000093836@massive.ucsd.edu	PXD048467
Halo_Fam60A_FC_B_4_2	Halo_Fam60A affinity purified and size exclution with AKTA	Hs293_Txf_Halo_FAM60A_SEC_Rep2	Hs293_Txf_Halo_Fam60A_AKTA_B_4_Ti_2
Halo_Fam60A_FC_B_5_2	Halo_Fam60A affinity purified and size exclution with AKTA	Hs293_Txf_Halo_FAM60A_SEC_Rep2	Hs293_Txf_Halo_Fam60A_AKTA_B_5_Ti_2
Halo_Fam60A_FC_B_6_2	Halo_Fam60A affinity purified and size exclution with AKTA	Hs293_Txf_Halo_FAM60A_SEC_Rep2	Hs293_Txf_Halo_Fam60A_AKTA_B_6_Ti_2
Halo_Fam60A_FC_B_7_2	Halo_Fam60A affinity purified and size exclution with AKTA	Hs293_Txf_Halo_FAM60A_SEC_Rep2	Hs293_Txf_Halo_Fam60A_AKTA_B_7_Ti_2
Halo_Fam60A_FC_B_8_2	Halo_Fam60A affinity purified and size exclution with AKTA	Hs293_Txf_Halo_FAM60A_SEC_Rep2	Hs293_Txf_Halo_Fam60A_AKTA_B_8_Ti_2
Halo_Fam60A_FC_B_9_2	Halo_Fam60A affinity purified and size exclution with AKTA	Hs293_Txf_Halo_FAM60A_SEC_Rep2	Hs293_Txf_Halo_Fam60A_AKTA_B_9_Ti_2
Halo_Fam60A_FC_B_10_2	Halo_Fam60A affinity purified and size exclution with AKTA	Hs293_Txf_Halo_FAM60A_SEC_Rep2	Hs293_Txf_Halo_Fam60A_AKTA_B_10_Ti_2
Halo_Fam60A_FC_B_11_2	Halo_Fam60A affinity purified and size exclution with AKTA	Hs293_Txf_Halo_FAM60A_SEC_Rep2	Hs293_Txf_Halo_Fam60A_AKTA_B_11_Ti_2
Halo_Fam60A_FC_B_12_2	Halo_Fam60A affinity purified and size exclution with AKTA	Hs293_Txf_Halo_FAM60A_SEC_Rep2	Hs293_Txf_Halo_Fam60A_AKTA_B_12_Ti_2
Halo_Fam60A_FC_C_1_2	Halo_Fam60A affinity purified and size exclution with AKTA	Hs293_Txf_Halo_FAM60A_SEC_Rep2	Hs293_Txf_Halo_Fam60A_AKTA_C_1_Ti_2
Halo_Fam60A_FC_C_2_2	Halo_Fam60A affinity purified and size exclution with AKTA	Hs293_Txf_Halo_FAM60A_SEC_Rep2	Hs293_Txf_Halo_Fam60A_AKTA_C_2_Ti_2
Halo_Fam60A_FC_C_3_2	Halo_Fam60A affinity purified and size exclution with AKTA	Hs293_Txf_Halo_FAM60A_SEC_Rep2	Hs293_Txf_Halo_Fam60A_AKTA_C_3_Ti_2
Halo_Fam60A_FC_C_4_2	Halo_Fam60A affinity purified and size exclution with AKTA	Hs293_Txf_Halo_FAM60A_SEC_Rep2	Hs293_Txf_Halo_Fam60A_AKTA_C_4_Ti_2
Halo_Fam60A_FC_C_5_2	Halo_Fam60A affinity purified and size exclution with AKTA	Hs293_Txf_Halo_FAM60A_SEC_Rep2	Hs293_Txf_Halo_Fam60A_AKTA_C_5_Ti_2
Halo_Fam60A_FC_C_6_2	Halo_Fam60A affinity purified and size exclution with AKTA	Hs293_Txf_Halo_FAM60A_SEC_Rep2	Hs293_Txf_Halo_Fam60A_AKTA_C_6_Ti_2
Halo_Fam60A_FC_C_7_2	Halo_Fam60A affinity purified and size exclution with AKTA	Hs293_Txf_Halo_FAM60A_SEC_Rep2	Hs293_Txf_Halo_Fam60A_AKTA_C_7_Ti_2
Halo_Fam60A_FC_C_8_2	Halo_Fam60A affinity purified and size exclution with AKTA	Hs293_Txf_Halo_FAM60A_SEC_Rep2	Hs293_Txf_Halo_Fam60A_AKTA_C_8_Ti_2
Halo_Fam60A_FC_C_9_2	Halo_Fam60A affinity purified and size exclution with AKTA	Hs293_Txf_Halo_FAM60A_SEC_Rep2	Hs293_Txf_Halo_Fam60A_AKTA_C_9_Ti_2
Halo_Fam60A_FC_C_10_2	Halo_Fam60A affinity purified and size exclution with AKTA	Hs293_Txf_Halo_FAM60A_SEC_Rep2	Hs293_Txf_Halo_Fam60A_AKTA_C_10_Ti_2
Halo_Fam60A_FC_B_4_3	Halo_Fam60A affinity purified and size exclution with AKTA	Hs293_Txf_Halo_FAM60A_SEC_Rep3	Hs293_Txf_Halo_Fam60A_AKTA_B_4_Ti_3	https://massive.ucsd.edu/ProteoSAFe/dataset.jsp?task=07167b1056794a1381f214ddde6125ad	MSV000093839	ftp://MSV000093839@massive.ucsd.edu	PXD048471
Halo_Fam60A_FC_B_5_3	Halo_Fam60A affinity purified and size exclution with AKTA	Hs293_Txf_Halo_FAM60A_SEC_Rep3	Hs293_Txf_Halo_Fam60A_AKTA_B_5_Ti_3
Halo_Fam60A_FC_B_6_3	Halo_Fam60A affinity purified and size exclution with AKTA	Hs293_Txf_Halo_FAM60A_SEC_Rep3	Hs293_Txf_Halo_Fam60A_AKTA_B_6_Ti_3
Halo_Fam60A_FC_B_7_3	Halo_Fam60A affinity purified and size exclution with AKTA	Hs293_Txf_Halo_FAM60A_SEC_Rep3	Hs293_Txf_Halo_Fam60A_AKTA_B_7_Ti_3
Halo_Fam60A_FC_B_8_3	Halo_Fam60A affinity purified and size exclution with AKTA	Hs293_Txf_Halo_FAM60A_SEC_Rep3	Hs293_Txf_Halo_Fam60A_AKTA_B_8_Ti_3
Halo_Fam60A_FC_B_9_3	Halo_Fam60A affinity purified and size exclution with AKTA	Hs293_Txf_Halo_FAM60A_SEC_Rep3	Hs293_Txf_Halo_Fam60A_AKTA_B_9_Ti_3
Halo_Fam60A_FC_B_10_3	Halo_Fam60A affinity purified and size exclution with AKTA	Hs293_Txf_Halo_FAM60A_SEC_Rep3	Hs293_Txf_Halo_Fam60A_AKTA_B_10_Ti_3
Halo_Fam60A_FC_B_11_3	Halo_Fam60A affinity purified and size exclution with AKTA	Hs293_Txf_Halo_FAM60A_SEC_Rep3	Hs293_Txf_Halo_Fam60A_AKTA_B_11_Ti_3
Halo_Fam60A_FC_B_12_3	Halo_Fam60A affinity purified and size exclution with AKTA	Hs293_Txf_Halo_FAM60A_SEC_Rep3	Hs293_Txf_Halo_Fam60A_AKTA_B_12_Ti_3
Halo_Fam60A_FC_C_1_3	Halo_Fam60A affinity purified and size exclution with AKTA	Hs293_Txf_Halo_FAM60A_SEC_Rep3	Hs293_Txf_Halo_Fam60A_AKTA_C_1_Ti_3
Halo_Fam60A_FC_C_2_3	Halo_Fam60A affinity purified and size exclution with AKTA	Hs293_Txf_Halo_FAM60A_SEC_Rep3	Hs293_Txf_Halo_Fam60A_AKTA_C_2_Ti_3
Halo_Fam60A_FC_C_3_3	Halo_Fam60A affinity purified and size exclution with AKTA	Hs293_Txf_Halo_FAM60A_SEC_Rep3	Hs293_Txf_Halo_Fam60A_AKTA_C_3_Ti_3
Halo_Fam60A_FC_C_4_3	Halo_Fam60A affinity purified and size exclution with AKTA	Hs293_Txf_Halo_FAM60A_SEC_Rep3	Hs293_Txf_Halo_Fam60A_AKTA_C_4_Ti_3
Halo_Fam60A_FC_C_5_3	Halo_Fam60A affinity purified and size exclution with AKTA	Hs293_Txf_Halo_FAM60A_SEC_Rep3	Hs293_Txf_Halo_Fam60A_AKTA_C_5_Ti_3
Halo_Fam60A_FC_C_6_3	Halo_Fam60A affinity purified and size exclution with AKTA	Hs293_Txf_Halo_FAM60A_SEC_Rep3	Hs293_Txf_Halo_Fam60A_AKTA_C_6_Ti_3
Halo_Fam60A_FC_C_7_3	Halo_Fam60A affinity purified and size exclution with AKTA	Hs293_Txf_Halo_FAM60A_SEC_Rep3	Hs293_Txf_Halo_Fam60A_AKTA_C_7_Ti_3
Halo_Fam60A_FC_C_8_3	Halo_Fam60A affinity purified and size exclution with AKTA	Hs293_Txf_Halo_FAM60A_SEC_Rep3	Hs293_Txf_Halo_Fam60A_AKTA_C_8_Ti_3
Halo_Fam60A_FC_C_9_3	Halo_Fam60A affinity purified and size exclution with AKTA	Hs293_Txf_Halo_FAM60A_SEC_Rep3	Hs293_Txf_Halo_Fam60A_AKTA_C_9_Ti_3
Halo_Fam60A_FC_C_10_3	Halo_Fam60A affinity purified and size exclution with AKTA	Hs293_Txf_Halo_FAM60A_SEC_Rep3	Hs293_Txf_Halo_Fam60A_AKTA_C_10_Ti_3
Halo_FAM60A_Motif1_1	Halo-FAM60A TYWKR>VFWLI	/n/proteomics/washburn/Sayem/Data/Analysed_Data/FAM60A/Fam60A_point_mutant/Hs293_Txf_Halo_Fam60A_motif_Ti_1		https://proteomecentral.proteomexchange.org	PXD066554
Halo_FAM60A_Motif1_1	Halo-FAM60A TYWKR>VFWLI	/n/proteomics/washburn/Sayem/Data/Analysed_Data/FAM60A/Fam60A_point_mutant/Hs293_Txf_Halo_Fam60A_motif_Ti_2
Halo_FAM60A_Motif1_2	Halo-FAM60A CCG1>MMAL	/n/proteomics/washburn/Sayem/Data/Analysed_Data/FAM60A/Fam60A_Fe_motif/Hs293_Txf_Halo_Fam60A_CIA_motif_1
Halo_FAM60A_Motif1_2	Halo-FAM60A CCG1>MMAL	/n/proteomics/washburn/Sayem/Data/Analysed_Data/FAM60A/Fam60A_Fe_motif/Hs293_Txf_Halo_Fam60A_CIA_motif_1
Halo_FAM60A_Motif1_2	Halo-FAM60A CCG1>MMAL	/n/proteomics/washburn/Sayem/Data/Analysed_Data/FAM60A/Fam60A_Fe_motif/Hs293_Txf_Halo_Fam60A_CIA_motif_1
Halo_FAM60A_Motif1_3	Halo-FAM60A YKGR>FIGI	/n/proteomics/washburn/Sayem/Data/Analysed_Data/FAM60A/Fam60A_Fe_motif/Hs293_Txf_Halo_Fam60A_CIA_motif_2
Halo_FAM60A_Motif1_3	Halo-FAM60A YKGR>FIGI	/n/proteomics/washburn/Sayem/Data/Analysed_Data/FAM60A/Fam60A_Fe_motif/Hs293_Txf_Halo_Fam60A_CIA_motif_2
Halo_FAM60A_Motif1_3	Halo-FAM60A YKGR>FIGI	/n/proteomics/washburn/Sayem/Data/Analysed_Data/FAM60A/Fam60A_Fe_motif/Hs293_Txf_Halo_Fam60A_CIA_motif_2
Halo_FAM60A_Motif1_4	Halo-FAM60A KPCC>LAMM	/n/proteomics/washburn/Sayem/Data/Analysed_Data/FAM60A/Fam60A_Fe_motif/Hs293_Txf_Halo_Fam60A_CIA_motif_3
Halo_FAM60A_Motif1_4	Halo-FAM60A KPCC>LAMM	/n/proteomics/washburn/Sayem/Data/Analysed_Data/FAM60A/Fam60A_Fe_motif/Hs293_Txf_Halo_Fam60A_CIA_motif_4
Halo_FAM60A_Motif1_4	Halo-FAM60A KPCC>LAMM	/n/proteomics/washburn/Sayem/Data/Analysed_Data/FAM60A/Fam60A_Fe_motif/Hs293_Txf_Halo_Fam60A_CIA_motif_5

## Sheet: Primers
List of primers for RAP-Seq validation
Symbol	Gene name	Primers	Sequence (5'-3')
FAM60A	SINHCAF SIN3-HDAC complex associated factor	Forward	ACCGAAGTATAGAGGGCTGC
		Reverse	ACACAGGCATTGCAGATGTC
WWC1	WW And C2 Domain Containing 1	Forward	CGGCAAGGTCTACTACATA
		Reverse	ATATGCCTCTTCCCATCC
WWC2	WW And C2 Domain Containing 2	Forward	CCTCAGATTGGTGTCTACT
		Reverse	GGTAGTCCTTGAGCATCT
WWC3	WWC Family Member 3	Forward	CTTCCTTTAGGATGGGAAAC
		Reverse	CTCCACTGTTCTCTTGGA
BCHE	Butyrylcholinesterase	Forward	ATATGGGAATCCAAATGAGAC
		Reverse	GCACGTAGTTTCGTCATTA
EGLN3	Egl-9 Family Hypoxia Inducible Factor 3	Forward	GGCAAATACTACGTCAAGGA
		Reverse	GCATCCCAATTCTTGTTCAG
SOX11	SRY-Box Transcription Factor 11	Forward	ATCGAACGCAGGAAGAT
		Reverse	CTTCTCGCTGTCCTTCA
TNFRSF10A	TNF Receptor Superfamily Member 10a	Forward	GTCCACCAGGATCTCATAG
		Reverse	GGAGGCAAGCAAACAAA
List of primers for ChIP-qPCR
Symbol	Gene name	Primers	Sequence (5'-3')
WWC3 Target 1	WWC Family Member 3	Forward	GATGGAGCACTACACAATG
		Reverse	GTCTTGAGTCCTAACTGAATG
WWC3 Target 2	WWC Family Member 3	Forward	CGGAGGAAATAAAGAATGTAGA
		Reverse	CCACACACACACACAAAAC
WWC3 Target 3	WWC Family Member 3	Forward	AAAGACAGGCCTTATTCTAAC
		Reverse	CTCTCTCTCTCTCTCTCTCT
WWC3 Target 4	WWC Family Member 3	Forward	CGCCGAGGAACGAAGAT
		Reverse	CACTCCGTTCAGGTAGCC
WWC3 Target 5	WWC Family Member 3	Forward	GGAGGATGCGCCAGGAGC
		Reverse	GCCTCCTCCGCCAGCACTAA
Non-target		Forward	CCTGAAGACGCTTCCATTTC
		Reverse	GACTGATACTGGTTGCTTGG
List of guide RNAs (gRNA) for CRISPR/Cas9 mediated knocking out of the target genes
Symbol	Knockout target gene name	gRNAs	Sequence (5'-3')
FAM60A.KO	SINHCAF SIN3-HDAC complex associated factor	gRNA 1	GTCAGTGAATCGAGAACTGG
		gRNA 2	GTGTCCTGCTTGTGAAAAGA
		gRNA 3	AGAAAGTGAAAACTCTATCT
HDAC1.KO	Histone deacetylase 1	gRNA 1	TTCGGTGAGGCTTCATTGGG
		gRNA 2	CATCCGTCCAGATAACATGT
		gRNA 3	TTACGTCAATGATATCGTCT
SUDS3.KO	Sin3 histone deacetylase corepressor complex component SDS3	gRNA 1	AGGACGACGAGCGCAGCTGT
		gRNA 2	GGCCCCCGAGTACTACCCCG
		gRNA 3	ACAGATGTATCAGGACAAAC
